# Supplementary material for: Assessing population structure and migration patterns of wild boar (Sus scrofa) in Japan
Source: Sci Rep. 2023 Dec 1;13:21186. doi: 10.1038/s41598-023-48215-0 (PMC10692317; doi:10.1038/s41598-023-48215-0)
Supplement: Supplementary file 2 — Supplementary Information. [file 41598_2023_48215_MOESM2_ESM.xlsx]

## Sheet: Supplementary Data 1
Supplementary Data 1 - Results of linkage disequilliberuim expressed as standardised index of association, measured with 999 resampling using the poppr package in R.
Locus pair	rD	p-value
IGF1:S0002	0.0362757	0.001
IGF1:S0005	0.0322214	0.001
IGF1:S0026	-0.0119483	0.942
IGF1:S0068	0.00941754	0.004
IGF1:Sw240	0.0236608	0.001
IGF1:S0101	0.0327551	0.001
IGF1:S0143	0.112966	0.001
IGF1:S0155	0.0684809	0.001
IGF1:S0178	0.0101601	0.056
IGF1:S0218	0.0121921	0.004
IGF1:S0226	0.00943763	0.084
IGF1:S0228	0.0105265	0.041
IGF1:S0355	0.00494906	0.213
IGF1:Sw1067	0.0194223	0.001
IGF1:Sw122	0.0377988	0.001
IGF1:Sw1828	0.00754697	0.055
IGF1:Sw2008	0.0121447	0.022
IGF1:Sw24	0.0138612	0.004
IGF1:S0097	0.0487238	0.001
IGF1:Sw2406	0.0506774	0.001
IGF1:Sw2410	0.0692992	0.001
IGF1:Sw632	0.0147122	0.018
IGF1:Sw72	0.000850393	0.439
IGF1:Sw830	0.000325319	0.479
IGF1:Sw857	0.0331867	0.001
IGF1:Sw911	-0.00251054	0.61
IGF1:Sw936	0.0272535	0.001
IGF1:Swr1941	0.010445	0.048
S0002:S0005	-0.0076435	0.774
S0002:S0026	-0.0192083	0.972
S0002:S0068	0.0190039	0.001
S0002:Sw240	0.0569672	0.001
S0002:S0101	0.0291075	0.002
S0002:S0143	0.0353956	0.001
S0002:S0155	0.0249124	0.001
S0002:S0178	0.00709987	0.195
S0002:S0218	0.0582933	0.001
S0002:S0226	0.0219969	0.009
S0002:S0228	0.030574	0.002
S0002:S0355	0.0229214	0.004
S0002:Sw1067	0.0214806	0.003
S0002:Sw122	0.028973	0.001
S0002:Sw1828	0.0237762	0.002
S0002:Sw2008	0.0207659	0.004
S0002:Sw24	0.0187956	0.003
S0002:S0097	0.0307107	0.001
S0002:Sw2406	0.0179807	0.006
S0002:Sw2410	0.01511	0.016
S0002:Sw632	-0.00494529	0.701
S0002:Sw72	0.0140293	0.027
S0002:Sw830	-0.00991079	0.8
S0002:Sw857	0.0941865	0.001
S0002:Sw911	-0.0282192	0.992
S0002:Sw936	0.0341106	0.001
S0002:Swr1941	0.0466281	0.001
S0005:S0026	-0.0116663	0.754
S0005:S0068	0.0219339	0.002
S0005:Sw240	0.00892056	0.196
S0005:S0101	0.0413914	0.001
S0005:S0143	0.00443011	0.295
S0005:S0155	0.0240544	0.01
S0005:S0178	0.0295577	0.022
S0005:S0218	0.0075216	0.189
S0005:S0226	-0.052353	1
S0005:S0228	-0.0119372	0.81
S0005:S0355	0.0312131	0.014
S0005:Sw1067	0.0579474	0.001
S0005:Sw122	0.0143897	0.079
S0005:Sw1828	0.0154405	0.054
S0005:Sw2008	0.0033073	0.359
S0005:Sw24	0.037947	0.001
S0005:S0097	0.0196517	0.013
S0005:Sw2406	0.0572657	0.001
S0005:Sw2410	-0.00761483	0.797
S0005:Sw632	0.0320494	0.01
S0005:Sw72	-0.00547414	0.685
S0005:Sw830	-0.0730381	1
S0005:Sw857	0.00461487	0.338
S0005:Sw911	0.00691986	0.354
S0005:Sw936	0.0106296	0.057
S0005:Swr1941	0.0159182	0.109
S0026:S0068	0.0089082	0.124
S0026:Sw240	0.0650509	0.001
S0026:S0101	0.0310121	0.028
S0026:S0143	0.0523925	0.001
S0026:S0155	-0.0163085	0.943
S0026:S0178	-0.0125385	0.8
S0026:S0218	0.0140705	0.077
S0026:S0226	-0.0186556	0.874
S0026:S0228	-0.00119587	0.506
S0026:S0355	-0.00341759	0.626
S0026:Sw1067	0.0400416	0.003
S0026:Sw122	0.0104741	0.167
S0026:Sw1828	-0.00592653	0.731
S0026:Sw2008	0.0578216	0.001
S0026:Sw24	-0.000994932	0.567
S0026:S0097	0.00275	0.36
S0026:Sw2406	-0.0043827	0.648
S0026:Sw2410	0.0172879	0.057
S0026:Sw632	0.028531	0.031
S0026:Sw72	0.0507877	0.001
S0026:Sw830	0.059882	0.002
S0026:Sw857	0.0132013	0.196
S0026:Sw911	0.0795649	0.001
S0026:Sw936	0.0153774	0.024
S0026:Swr1941	-0.00192262	0.567
S0068:Sw240	0.0175595	0.003
S0068:S0101	0.00570288	0.195
S0068:S0143	0.0402181	0.001
S0068:S0155	0.0119114	0.011
S0068:S0178	0.0140731	0.008
S0068:S0218	0.0268474	0.001
S0068:S0226	0.0153688	0.011
S0068:S0228	0.0190063	0.002
S0068:S0355	0.0100819	0.059
S0068:Sw1067	0.0154884	0.004
S0068:Sw122	0.0183637	0.001
S0068:Sw1828	0.0232353	0.001
S0068:Sw2008	0.00548652	0.143
S0068:Sw24	0.0293721	0.001
S0068:S0097	0.020107	0.001
S0068:Sw2406	0.00848905	0.047
S0068:Sw2410	0.0105052	0.013
S0068:Sw632	0.00275738	0.341
S0068:Sw72	0.00338957	0.242
S0068:Sw830	-0.00548392	0.737
S0068:Sw857	0.0283396	0.001
S0068:Sw911	0.000684871	0.451
S0068:Sw936	0.030262	0.001
S0068:Swr1941	0.0269015	0.001
Sw240:S0101	0.051814	0.001
Sw240:S0143	0.0493473	0.001
Sw240:S0155	0.0347306	0.001
Sw240:S0178	0.0089403	0.18
Sw240:S0218	0.0343924	0.001
Sw240:S0226	-0.0149125	0.916
Sw240:S0228	0.014016	0.091
Sw240:S0355	0.027718	0.008
Sw240:Sw1067	0.050331	0.001
Sw240:Sw122	0.0309084	0.001
Sw240:Sw1828	0.00208273	0.378
Sw240:Sw2008	0.0352967	0.001
Sw240:Sw24	0.0280199	0.001
Sw240:S0097	0.0346698	0.001
Sw240:Sw2406	0.011082	0.105
Sw240:Sw2410	0.0381056	0.001
Sw240:Sw632	-0.00693146	0.741
Sw240:Sw72	0.0125055	0.072
Sw240:Sw830	0.0150352	0.149
Sw240:Sw857	0.155535	0.001
Sw240:Sw911	0.00804825	0.306
Sw240:Sw936	0.0245843	0.001
Sw240:Swr1941	0.0464679	0.001
S0101:S0143	0.0266569	0.001
S0101:S0155	0.00227914	0.425
S0101:S0178	-0.0172701	0.942
S0101:S0218	0.0182412	0.013
S0101:S0226	0.00635052	0.315
S0101:S0228	0.00153443	0.45
S0101:S0355	0.036736	0.003
S0101:Sw1067	0.0264026	0.008
S0101:Sw122	0.0251256	0.005
S0101:Sw1828	0.00204051	0.411
S0101:Sw2008	-0.00246576	0.591
S0101:Sw24	0.0360487	0.001
S0101:S0097	0.0275899	0.001
S0101:Sw2406	0.00498251	0.285
S0101:Sw2410	0.0315804	0.001
S0101:Sw632	0.00143872	0.458
S0101:Sw72	0.0114348	0.125
S0101:Sw830	0.0121991	0.207
S0101:Sw857	0.0229033	0.026
S0101:Sw911	0.0506909	0.003
S0101:Sw936	0.0181649	0.001
S0101:Swr1941	0.0039792	0.373
S0143:S0155	0.0397353	0.001
S0143:S0178	0.0472827	0.001
S0143:S0218	0.0291424	0.001
S0143:S0226	0.0262183	0.005
S0143:S0228	0.0207628	0.008
S0143:S0355	0.00235584	0.368
S0143:Sw1067	0.0279585	0.001
S0143:Sw122	0.0467674	0.001
S0143:Sw1828	0.00946215	0.058
S0143:Sw2008	0.0188149	0.007
S0143:Sw24	0.0296196	0.001
S0143:S0097	0.0473564	0.001
S0143:Sw2406	0.0372376	0.001
S0143:Sw2410	0.0860078	0.001
S0143:Sw632	0.0245831	0.003
S0143:Sw72	0.0395303	0.001
S0143:Sw830	0.0189213	0.053
S0143:Sw857	0.0602042	0.001
S0143:Sw911	0.00172822	0.472
S0143:Sw936	0.0380243	0.001
S0143:Swr1941	0.0459425	0.001
S0155:S0178	0.0418878	0.001
S0155:S0218	0.0174088	0.004
S0155:S0226	0.0026554	0.387
S0155:S0228	0.00597499	0.236
S0155:S0355	0.019287	0.019
S0155:Sw1067	0.0259826	0.001
S0155:Sw122	0.0232269	0.001
S0155:Sw1828	0.0218743	0.002
S0155:Sw2008	0.00627405	0.217
S0155:Sw24	0.0211613	0.001
S0155:S0097	0.074384	0.001
S0155:Sw2406	0.0481289	0.001
S0155:Sw2410	0.0782889	0.001
S0155:Sw632	-0.0202881	0.988
S0155:Sw72	0.00831503	0.136
S0155:Sw830	0.0202941	0.044
S0155:Sw857	0.0278749	0.002
S0155:Sw911	0.0393975	0.003
S0155:Sw936	0.0169457	0.001
S0155:Swr1941	0.024356	0.003
S0178:S0218	0.0191161	0.008
S0178:S0226	0.0142981	0.09
S0178:S0228	0.0534095	0.001
S0178:S0355	0.03964	0.002
S0178:Sw1067	0.0342593	0.001
S0178:Sw122	0.0489968	0.001
S0178:Sw1828	0.0181233	0.011
S0178:Sw2008	0.0358016	0.001
S0178:Sw24	0.058151	0.001
S0178:S0097	0.00658279	0.156
S0178:Sw2406	-0.00627563	0.77
S0178:Sw2410	0.00789386	0.154
S0178:Sw632	0.00654627	0.293
S0178:Sw72	0.0353536	0.001
S0178:Sw830	-0.00488629	0.621
S0178:Sw857	0.0144227	0.094
S0178:Sw911	0.040584	0.011
S0178:Sw936	0.0368398	0.001
S0178:Swr1941	0.0132637	0.119
S0218:S0226	0.0235456	0.001
S0218:S0228	0.0326452	0.001
S0218:S0355	0.00424089	0.279
S0218:Sw1067	0.021962	0.002
S0218:Sw122	0.0140277	0.01
S0218:Sw1828	0.0139309	0.016
S0218:Sw2008	0.00152884	0.425
S0218:Sw24	0.0196983	0.001
S0218:S0097	0.0284245	0.001
S0218:Sw2406	0.00777788	0.125
S0218:Sw2410	0.0242869	0.001
S0218:Sw632	0.00719964	0.179
S0218:Sw72	0.00965328	0.079
S0218:Sw830	0.0284431	0.005
S0218:Sw857	0.0453632	0.001
S0218:Sw911	0.0356015	0.001
S0218:Sw936	0.0303758	0.001
S0218:Swr1941	0.0322249	0.001
S0226:S0228	0.0420974	0.001
S0226:S0355	0.00820975	0.264
S0226:Sw1067	-0.0207335	0.976
S0226:Sw122	0.0203863	0.011
S0226:Sw1828	0.0385672	0.001
S0226:Sw2008	-0.00967927	0.827
S0226:Sw24	0.0202264	0.01
S0226:S0097	-0.000166966	0.511
S0226:Sw2406	0.002893	0.417
S0226:Sw2410	0.0029462	0.366
S0226:Sw632	0.022283	0.041
S0226:Sw72	0.00746384	0.24
S0226:Sw830	0.0642444	0.002
S0226:Sw857	0.0238766	0.024
S0226:Sw911	0.00641925	0.348
S0226:Sw936	0.0130788	0.016
S0226:Swr1941	0.0556757	0.001
S0228:S0355	0.00781747	0.217
S0228:Sw1067	0.017772	0.045
S0228:Sw122	0.0262542	0.002
S0228:Sw1828	0.0158146	0.028
S0228:Sw2008	0.00761918	0.23
S0228:Sw24	0.0110336	0.077
S0228:S0097	0.0210427	0.003
S0228:Sw2406	0.00299332	0.354
S0228:Sw2410	0.00694134	0.194
S0228:Sw632	0.00115755	0.452
S0228:Sw72	0.00908799	0.175
S0228:Sw830	-0.00388682	0.59
S0228:Sw857	0.0181809	0.046
S0228:Sw911	0.0507096	0.003
S0228:Sw936	0.0428112	0.001
S0228:Swr1941	0.0266162	0.004
S0355:Sw1067	0.033458	0.001
S0355:Sw122	0.00961351	0.128
S0355:Sw1828	0.00343735	0.358
S0355:Sw2008	0.0211258	0.019
S0355:Sw24	0.0125827	0.068
S0355:S0097	0.00849173	0.115
S0355:Sw2406	-0.00203276	0.571
S0355:Sw2410	0.00433966	0.301
S0355:Sw632	0.00907552	0.218
S0355:Sw72	0.00648507	0.238
S0355:Sw830	-0.000567049	0.516
S0355:Sw857	0.0304323	0.004
S0355:Sw911	0.0445304	0.007
S0355:Sw936	0.011579	0.021
S0355:Swr1941	0.0353648	0.001
Sw1067:Sw122	0.0163599	0.018
Sw1067:Sw1828	-0.00434431	0.694
Sw1067:Sw2008	0.0352167	0.001
Sw1067:Sw24	0.0255132	0.001
Sw1067:S0097	0.0189978	0.003
Sw1067:Sw2406	0.0296346	0.001
Sw1067:Sw2410	0.00627685	0.198
Sw1067:Sw632	0.0319587	0.004
Sw1067:Sw72	0.0167598	0.036
Sw1067:Sw830	0.0022247	0.443
Sw1067:Sw857	0.0422716	0.001
Sw1067:Sw911	0.0579543	0.001
Sw1067:Sw936	0.0255815	0.001
Sw1067:Swr1941	0.0496574	0.001
Sw122:Sw1828	0.0132812	0.014
Sw122:Sw2008	0.040143	0.001
Sw122:Sw24	0.0223857	0.001
Sw122:S0097	0.0239673	0.001
Sw122:Sw2406	0.0202121	0.005
Sw122:Sw2410	0.012504	0.017
Sw122:Sw632	0.0237888	0.004
Sw122:Sw72	0.0277917	0.001
Sw122:Sw830	0.0002864	0.47
Sw122:Sw857	0.0482016	0.001
Sw122:Sw911	0.0190041	0.057
Sw122:Sw936	0.0323927	0.001
Sw122:Swr1941	0.0309028	0.001
Sw1828:Sw2008	0.0261688	0.001
Sw1828:Sw24	0.020277	0.001
Sw1828:S0097	0.0418211	0.001
Sw1828:Sw2406	0.0146538	0.024
Sw1828:Sw2410	0.00974252	0.074
Sw1828:Sw632	-0.0124194	0.92
Sw1828:Sw72	0.0241785	0.001
Sw1828:Sw830	-0.0124374	0.874
Sw1828:Sw857	0.0149254	0.051
Sw1828:Sw911	0.000526636	0.482
Sw1828:Sw936	0.0131532	0.001
Sw1828:Swr1941	0.00763105	0.209
Sw2008:Sw24	0.0155707	0.018
Sw2008:S0097	0.0166026	0.005
Sw2008:Sw2406	-0.0046157	0.73
Sw2008:Sw2410	0.0137558	0.036
Sw2008:Sw632	0.00296356	0.409
Sw2008:Sw72	0.0466285	0.001
Sw2008:Sw830	0.0108397	0.226
Sw2008:Sw857	0.0273623	0.007
Sw2008:Sw911	0.0180391	0.12
Sw2008:Sw936	0.0198899	0.001
Sw2008:Swr1941	0.0218947	0.013
Sw24:S0097	0.0245826	0.001
Sw24:Sw2406	0.028795	0.001
Sw24:Sw2410	0.0266232	0.001
Sw24:Sw632	0.0407203	0.001
Sw24:Sw72	0.013314	0.029
Sw24:Sw830	0.00211219	0.437
Sw24:Sw857	0.022828	0.004
Sw24:Sw911	0.0146616	0.093
Sw24:Sw936	0.0420007	0.001
Sw24:Swr1941	0.00966828	0.119
S0097:Sw2406	0.04237	0.001
S0097:Sw2410	0.0441007	0.001
S0097:Sw632	0.00808961	0.135
S0097:Sw72	0.0202235	0.001
S0097:Sw830	-0.0164919	0.96
S0097:Sw857	0.0231762	0.002
S0097:Sw911	0.0135661	0.089
S0097:Sw936	0.0379945	0.001
S0097:Swr1941	0.0187711	0.005
Sw2406:Sw2410	0.0135663	0.026
Sw2406:Sw632	0.0121433	0.1
Sw2406:Sw72	-0.00617342	0.785
Sw2406:Sw830	-0.0151609	0.866
Sw2406:Sw857	0.0165561	0.034
Sw2406:Sw911	-0.0174509	0.906
Sw2406:Sw936	0.0144908	0.001
Sw2406:Swr1941	0.0316913	0.002
Sw2410:Sw632	0.0135189	0.054
Sw2410:Sw72	0.019658	0.005
Sw2410:Sw830	0.0293089	0.004
Sw2410:Sw857	0.045296	0.001
Sw2410:Sw911	0.0224492	0.034
Sw2410:Sw936	0.0262294	0.001
Sw2410:Swr1941	0.0286575	0.001
Sw632:Sw72	0.0359233	0.001
Sw632:Sw830	0.00406236	0.4
Sw632:Sw857	-1.08411e-06	0.511
Sw632:Sw911	0.048586	0.005
Sw632:Sw936	0.0275324	0.001
Sw632:Swr1941	-0.0135936	0.868
Sw72:Sw830	0.0117791	0.182
Sw72:Sw857	0.0046864	0.29
Sw72:Sw911	0.0572872	0.001
Sw72:Sw936	0.0161692	0.003
Sw72:Swr1941	0.0162302	0.058
Sw830:Sw857	-0.00532402	0.616
Sw830:Sw911	0.0838542	0.001
Sw830:Sw936	-0.0171673	0.991
Sw830:Swr1941	0.0397093	0.008
Sw857:Sw911	0.0107413	0.28
Sw857:Sw936	0.0478142	0.001
Sw857:Swr1941	0.0664981	0.001
Sw911:Sw936	0.0129577	0.06
Sw911:Swr1941	0.0548348	0.001
Sw936:Swr1941	0.0307699	0.001
Abbreviations:rD, standardised index of association

## Sheet: Supplementary Data 2
Supplementary Data 2 - Summary of locus characteristics of 29 microsatellites of wild boar in Japan.
Locus	N	HO	HE	FIS
IGF1*	18	0.614878	0.879753	0.301079
S0002*	17	0.606403	0.807787	0.249304
S0005*	15	0.457627	0.603967	0.242297
S0026*	18	0.402072	0.533239	0.245983
S0068*	16	0.722222	0.873877	0.173543
Sw240*	18	0.640301	0.802986	0.202599
S0101*	17	0.557439	0.775164	0.280876
S0143*	13	0.479621	0.841469	0.430019
S0155*	24	0.568738	0.865422	0.34282
S0178*	28	0.578154	0.82386	0.298237
S0218*	19	0.287194	0.857966	0.665262
S0226*	10	0.546139	0.70561	0.226004
S0228*	12	0.553672	0.705701	0.21543
S0355*	11	0.486817	0.616533	0.210395
Sw1067*	21	0.780396	0.845896	0.0774325
Sw122*	7	0.59322	0.756237	0.215563
Sw1828*	16	0.590009	0.829822	0.288992
Sw2008*	10	0.523091	0.66537	0.213833
Sw24*	17	0.650659	0.861965	0.245144
S0097*	35	0.701507	0.918214	0.23601
Sw2406*	19	0.56403	0.798046	0.293236
Sw2410*	23	0.579096	0.854853	0.322578
Sw632*	10	0.472693	0.590251	0.199165
Sw72*	11	0.563089	0.696787	0.191878
Sw830*	10	0.177024	0.228823	0.226369
Sw857*	8	0.429783	0.606402	0.291256
Sw911*	17	0.161959	0.224147	0.277445
Sw936*	22	0.753296	0.904237	0.166927
Swr1941*	9	0.473635	0.660824	0.283267
Abbreviations: N: Number of alleles, HO, observed heterozygosity; HE, expected heterozygosity; FIS, inbreeding coefficient
*Significant deviations from Hardy-Weinberg equilibrium ; p < 0.05

## Sheet: Supplementary Data 3
Supplementary Data 3 - Allele values of wild boar collected between 2014 and 2020 in Japan.
Sample ID	Longitude	Latitude	Prefecture	IGF1	IGF1	S0002	S0002	S0005	S0005	S0026	S0026	S0068	S0068	Sw240	Sw240	S0101	S0101	S0143	S0143	S0155	S0155	S0178	S0178	S0218	S0218	S0226	S0226	S0228	S0228	S0355	S0355	Sw1067	Sw1067	Sw122	Sw122	Sw1828	Sw1828	Sw2008	Sw2008	Sw24	Sw24	S0097	S0097	Sw2406	Sw2406	Sw2410	Sw2410	Sw632	Sw632
MYG/WB_1/2017	140.828	37.9793	Miyagi	203	203	196	196	203	203	85	85	216	243	104	104	189	210	NA	NA	152	152	110	130	196	196	195	204	238	238	242	242	165	172	127	127	79	79	87	91	114	114	236	237	229	229	112	134	147	160
MYG/WB_2/2017	140.828	37.8126	Miyagi	203	197	196	196	203	203	85	85	243	247	104	110	210	210	159	159	152	152	110	110	196	196	195	204	238	226	242	242	175	179	127	122	79	79	87	91	108	113	236	236	229	229	112	134	147	147
MYG/WB_3/2017	140.828	37.9376	Miyagi	201	201	196	196	203	203	85	91	216	243	104	110	227	227	159	159	153	153	109	129	196	193	204	204	238	230	242	256	175	175	127	127	89	89	87	87	113	113	236	244	229	229	134	118	147	147
MYG/WB_4/2017	140.828	37.9376	Miyagi	203	203	196	181	203	203	85	91	218	218	104	104	189	210	159	159	153	163	109	109	196	196	204	204	226	226	242	256	165	175	127	127	89	89	87	87	113	113	236	244	229	229	112	134	147	147
MYG/WB_5/2017	140.828	38.021	Miyagi	203	203	196	202	203	203	85	85	247	247	104	104	189	227	159	159	153	163	109	109	193	193	195	204	238	238	242	256	172	175	127	122	79	89	87	91	114	113	236	236	229	229	112	112	147	160
MYG/WB_6/2017	140.828	37.9376	Miyagi	203	203	202	202	203	203	85	85	243	247	104	104	210	227	159	159	153	153	110	110	193	193	195	204	238	238	242	256	175	175	127	127	79	79	91	91	114	113	236	244	229	229	112	112	147	160
MYG/WB_7/2017	140.828	37.9793	Miyagi	197	201	181	192	203	205	85	85	235	241	106	106	210	210	156	172	153	163	110	110	193	186	195	195	226	226	242	242	175	160	127	127	87	87	87	87	113	123	204	204	225	240	125	125	147	160
MYG/WB_8/2017	140.766	37.9376	Miyagi	203	197	192	188	203	203	85	85	247	245	104	90	210	227	159	159	152	143	110	110	193	186	204	186	238	238	256	256	175	173	127	122	93	93	91	93	108	108	236	244	229	240	110	116	147	147
MYG/WB_9/2017	140.766	38.1043	Miyagi	203	197	196	196	203	203	85	85	247	245	104	104	210	210	159	159	152	158	110	110	196	193	204	204	238	230	242	256	160	170	127	127	89	89	91	93	114	110	244	228	229	229	112	112	147	168
MYG/WB_10/2017	140.766	38.1043	Miyagi	203	203	196	196	203	223	85	101	247	247	104	110	210	210	159	159	152	162	130	120	196	196	204	204	226	230	242	242	175	179	127	127	91	91	91	91	114	110	236	236	225	225	112	134	147	147
MYG/WB_11/2017	140.766	38.1043	Miyagi	203	201	196	196	203	223	85	101	247	247	104	104	210	210	159	159	152	152	110	120	196	196	204	186	226	230	242	256	175	179	127	127	87	87	87	91	114	113	236	236	229	225	112	134	147	158
MYG/WB_12/2017	140.766	38.146	Miyagi	203	197	202	188	203	203	85	85	243	247	104	104	227	227	159	159	152	152	109	109	196	196	204	204	238	230	242	256	175	179	127	127	89	89	87	87	113	110	236	244	229	229	134	110	147	147
MYG/WB_13/2017	140.766	38.146	Miyagi	203	203	196	202	203	203	85	85	243	247	110	117	210	227	159	159	152	154	110	110	193	193	204	204	238	230	242	256	165	160	127	127	79	79	87	87	113	113	244	244	225	240	134	110	147	147
MYG/WB_14/2017	140.766	38.1043	Miyagi	199	207	196	196	203	203	85	101	218	249	104	117	227	206	159	159	152	152	110	108	196	193	204	204	226	226	256	245	175	170	127	127	79	87	87	87	113	109	244	228	225	240	134	110	147	147
MYG/WB_15/2017	140.766	38.021	Miyagi	203	197	196	196	203	203	85	85	245	249	104	104	210	210	159	159	163	163	110	110	196	196	204	204	226	230	242	242	172	175	127	127	91	91	87	87	109	109	244	228	229	240	134	118	147	160
MYG/WB_16/2018	140.766	37.9376	Miyagi	199	207	192	188	203	203	85	85	247	249	104	110	210	227	159	159	152	164	110	110	193	193	204	204	238	226	242	256	172	175	127	122	91	91	87	91	108	110	228	228	229	229	112	134	147	147
MYG/WB_17/2018	140.766	37.9376	Miyagi	203	203	196	196	203	203	85	85	247	245	104	90	210	210	164	164	152	154	110	110	196	196	195	204	226	236	242	242	160	160	127	127	89	89	91	91	113	113	228	228	229	225	112	112	160	160
MYG/WB_18/2017	140.703	38.021	Miyagi	195	205	196	192	203	203	85	85	216	245	104	117	210	206	159	159	161	161	112	116	196	196	204	204	226	230	242	242	175	160	127	127	91	91	87	91	114	110	228	228	229	240	134	110	147	168
MYG/WB_19/2017	140.703	38.021	Miyagi	199	207	196	196	203	203	85	85	243	243	104	117	210	210	159	159	152	162	111	111	196	193	204	204	238	226	242	256	175	175	127	122	79	89	91	91	113	110	236	236	229	225	112	134	147	147
MYG/WB_20/2017	140.703	38.021	Miyagi	203	197	196	196	203	203	85	97	247	245	117	117	210	210	159	159	161	161	111	111	193	193	204	204	238	226	242	242	175	179	127	122	91	91	87	87	109	109	244	228	225	240	110	110	147	147
MYG/WB_21/2017	140.703	38.0626	Miyagi	197	201	196	196	203	203	85	85	243	247	104	104	210	227	159	159	152	154	107	107	196	196	204	186	238	230	242	256	165	175	127	127	87	87	87	87	110	109	244	228	229	229	134	110	147	147
MYG/WB_22/2017	140.703	37.9793	Miyagi	203	199	196	192	203	203	85	85	247	245	110	90	210	225	159	159	152	162	110	110	193	193	204	204	226	226	242	242	175	179	127	122	79	91	87	91	110	109	236	236	229	225	112	112	147	168
MYG/WB_23/2017	140.703	37.9793	Miyagi	203	203	196	192	204	204	85	85	241	249	104	110	210	210	159	164	153	143	109	111	196	196	195	204	238	226	242	256	175	175	122	122	87	91	91	91	113	109	236	244	229	229	112	112	147	158
MYG/WB_24/2017	140.703	38.1876	Miyagi	197	197	181	181	225	225	85	85	235	241	104	110	210	214	159	156	153	153	109	109	193	193	195	204	226	230	242	256	175	177	127	122	79	89	87	91	110	106	236	244	229	225	112	118	147	160
MYG/WB_25/2017	140.703	38.021	Miyagi	203	199	196	196	203	203	85	97	243	247	104	90	210	227	159	159	163	163	110	114	193	193	204	204	226	226	242	242	179	160	127	124	79	79	87	91	113	109	237	244	229	240	134	118	147	147
MYG/WB_26/2017	140.643	38.1778	Miyagi	203	203	196	188	203	203	85	85	243	247	104	104	210	210	159	159	153	153	109	109	196	196	204	204	238	238	242	242	175	177	127	127	79	89	91	91	114	114	244	232	229	229	112	112	147	147
MYG/WB_27/2017	140.641	37.9793	Miyagi	203	199	196	196	203	223	85	85	247	249	104	117	210	210	159	159	152	162	110	110	196	196	204	204	226	230	242	256	175	175	127	127	79	87	91	91	113	113	244	228	229	225	112	112	147	160
MYG/WB_28/2017	140.641	38.021	Miyagi	201	205	192	188	203	223	85	85	243	245	110	117	210	227	159	159	152	161	109	109	186	186	204	204	226	230	256	256	165	175	127	127	79	91	87	87	113	113	236	244	229	225	112	118	147	168
MYG/WB_29/2017	140.641	37.9793	Miyagi	203	203	196	188	203	203	85	85	247	218	90	108	210	210	159	159	143	162	110	121	196	196	204	204	238	226	242	242	175	160	127	127	79	87	87	91	114	109	236	228	229	225	134	168	147	147
MYG/WB_30/2017	140.641	37.896	Miyagi	197	199	196	188	203	203	85	97	243	243	104	104	210	227	159	159	153	163	109	111	193	193	204	204	226	226	242	242	175	175	127	124	79	79	87	91	110	109	236	228	229	229	112	118	147	147
MYG/WB_31/2017	140.641	38.2293	Miyagi	203	197	196	196	203	203	85	85	247	245	104	104	210	227	159	159	153	153	109	109	193	193	204	204	238	238	242	242	172	175	127	127	89	89	87	87	114	113	244	228	229	225	112	134	147	158
MYG/WB_32/2017	140.641	37.9376	Miyagi	203	203	196	192	203	203	85	97	247	245	104	104	210	227	159	159	153	143	109	109	193	193	195	204	226	226	242	256	175	175	122	122	79	91	87	91	114	113	228	228	240	240	112	112	147	147
MYG/WB_33/2017	140.641	37.9376	Miyagi	203	199	196	192	203	203	85	97	249	249	104	108	210	210	159	159	163	143	110	112	193	193	195	204	226	226	242	256	172	175	122	122	87	91	87	91	114	109	244	228	225	240	112	112	147	158
MYG/WB_34/2017	140.641	37.9376	Miyagi	203	197	196	196	203	203	85	85	243	247	104	104	210	210	159	159	153	155	110	110	193	193	204	204	226	230	242	256	165	175	127	124	79	91	87	91	114	113	236	236	229	229	112	118	147	147
MYG/WB_35/2017	140.641	38.1876	Miyagi	197	197	196	202	203	203	85	85	247	245	104	104	210	210	159	159	153	153	110	110	196	193	195	204	238	226	242	242	175	177	127	127	79	89	87	91	113	113	244	228	229	229	112	134	147	147
MYG/WB_36/2017	140.641	38.021	Miyagi	203	197	196	188	203	203	91	101	243	247	104	117	210	227	159	159	143	155	109	109	196	186	195	186	238	226	256	256	165	175	127	127	87	91	87	87	113	109	236	244	225	240	112	112	147	168
MYG/WB_37/2017	140.641	38.021	Miyagi	203	199	196	188	203	223	85	85	245	245	104	90	210	210	159	159	163	163	116	111	193	193	204	204	226	226	242	256	175	175	127	127	79	91	87	87	113	109	244	228	229	229	118	118	147	147
MYG/WB_38/2017	140.578	37.9793	Miyagi	197	207	181	202	203	223	85	101	243	241	104	104	210	210	159	159	153	163	108	108	193	193	204	186	226	226	256	256	175	177	127	122	91	91	87	87	114	109	244	220	240	234	112	112	147	160
MYG/WB_39/2017	140.578	38.021	Miyagi	197	207	196	196	203	203	85	85	245	245	104	110	210	210	159	159	153	143	109	109	193	193	195	204	226	226	242	256	175	175	127	122	87	93	87	91	109	109	244	204	229	229	112	112	147	168
FKS/WB_1/2017	140.828	36.9793	Fukushima	203	203	196	202	203	203	85	85	243	243	104	104	210	210	159	159	153	153	114	114	196	193	201	201	238	238	242	258	172	175	127	127	79	89	87	87	110	110	236	236	229	240	134	134	147	160
FKS/WB_2/2018	140.818	36.942	Fukushima	197	197	196	181	203	203	85	85	247	249	104	104	210	210	159	159	153	153	110	110	196	196	195	204	226	230	245	245	172	175	127	127	79	79	87	91	110	110	236	236	229	240	112	134	147	160
FKS/WB_3/2018	140.788	37.0624	Fukushima	203	197	196	202	203	203	85	85	247	247	104	110	210	210	159	159	152	152	110	110	196	196	204	204	226	236	256	256	172	175	127	122	79	79	87	87	114	113	244	244	229	229	112	112	147	168
FKS/WB_4/2017	140.766	36.9793	Fukushima	203	203	196	181	203	203	85	85	243	249	104	104	210	210	159	159	153	153	110	110	193	193	201	201	238	238	242	258	175	175	127	129	79	79	87	91	110	110	236	244	229	241	112	134	160	160
FKS/WB_5/2017	140.757	37.0289	Fukushima	197	197	196	192	203	223	85	85	243	249	110	110	210	227	159	159	153	153	110	110	196	193	204	204	226	226	242	242	172	175	127	127	87	87	91	91	114	110	236	236	229	229	112	134	147	147
FKS/WB_6/2017	140.757	37.0289	Fukushima	203	203	196	196	203	203	85	85	243	243	104	110	210	227	159	159	153	153	110	110	188	188	204	204	238	226	242	242	175	175	127	120	79	89	87	87	113	113	236	236	229	229	112	134	147	147
FKS/WB_7/2018	140.731	37.0133	Fukushima	203	197	196	181	203	223	85	85	243	249	104	110	210	210	159	159	152	152	110	110	193	193	195	204	238	230	242	242	165	164	127	127	91	91	87	91	110	110	236	244	229	241	112	112	147	147
FKS/WB_8/2018	140.729	36.9245	Fukushima	203	197	181	181	204	204	85	85	249	249	104	110	210	210	159	159	154	161	110	110	193	193	204	197	226	226	242	256	175	175	122	122	81	81	87	91	114	123	236	236	241	241	112	112	147	168
FKS/WB_9/2018	140.728	36.9418	Fukushima	197	197	202	192	203	203	85	101	247	247	104	110	189	210	159	155	154	154	110	110	198	198	195	204	238	230	256	256	165	175	127	127	96	96	87	87	114	110	204	204	229	229	112	112	147	147
FKS/WB_10/2017	140.703	36.9376	Fukushima	197	197	196	192	203	205	85	95	243	247	110	110	189	206	159	159	153	153	114	114	196	193	204	204	238	230	242	242	172	175	127	122	79	79	87	91	113	110	244	224	229	225	112	134	147	147
FKS/WB_11/2017	140.703	36.9793	Fukushima	203	203	202	202	203	203	85	85	243	247	104	104	210	210	159	155	153	153	110	114	196	193	195	204	226	230	242	256	175	160	127	127	79	79	87	91	113	113	236	204	225	227	112	112	147	147
FKS/WB_12/2017	140.703	36.9793	Fukushima	203	197	196	196	203	203	85	85	216	243	104	110	210	210	159	159	153	153	109	109	196	196	204	204	238	238	242	242	175	175	122	129	79	79	91	91	114	110	236	236	229	240	112	112	147	147
FKS/WB_13/2017	140.703	36.9376	Fukushima	203	197	196	213	203	203	85	85	216	243	104	104	189	210	159	172	153	153	110	110	196	196	204	204	238	238	242	242	175	175	122	129	79	79	87	91	114	110	236	236	229	240	112	112	147	147
FKS/WB_14/2018	140.703	36.896	Fukushima	203	203	181	181	203	203	85	85	247	247	104	110	210	227	159	159	153	153	109	109	188	188	186	201	238	226	242	256	165	165	127	127	79	79	91	91	113	110	235	243	225	225	112	112	147	147
FKS/WB_15/2018	140.703	36.9793	Fukushima	203	203	196	181	203	203	85	85	247	249	104	110	189	210	159	159	154	154	110	110	196	196	195	204	238	238	242	242	175	175	127	129	79	81	87	87	113	110	236	204	225	227	112	134	147	147
FKS/WB_16/2018	140.703	36.9376	Fukushima	203	197	196	181	203	207	85	85	249	249	104	110	210	210	159	156	154	154	110	110	196	196	204	201	226	222	242	256	172	175	127	127	87	81	87	87	110	110	236	236	225	225	112	134	147	160
FKS/WB_17/2018	140.703	36.896	Fukushima	203	197	196	196	203	203	85	85	243	245	104	110	210	210	159	159	154	154	110	110	196	193	195	201	226	226	242	242	165	164	127	127	79	79	87	87	114	110	236	228	229	241	112	112	147	147
FKS/WB_18/2017	140.641	37.5626	Fukushima	203	203	196	202	203	223	85	85	216	247	110	110	210	227	159	159	154	154	110	110	188	188	195	204	238	230	242	242	175	168	127	127	79	87	87	87	114	114	236	237	229	240	112	134	147	145
FKS/WB_19/2017	140.641	37.5626	Fukushima	203	205	196	196	203	223	85	85	243	247	104	110	210	210	159	159	152	160	110	110	190	190	195	204	238	238	242	256	175	160	127	127	89	89	87	93	114	110	237	237	229	229	112	112	147	147
FKS/WB_20/2017	140.641	37.5626	Fukushima	203	203	196	202	203	203	85	85	243	247	104	110	210	227	159	159	152	152	110	110	193	193	204	204	226	230	242	256	175	179	127	124	96	96	91	93	114	110	236	244	229	229	134	134	160	168
FKS/WB_21/2017	140.641	37.5626	Fukushima	203	203	181	202	203	203	85	85	247	247	104	110	227	227	159	159	158	162	110	110	196	196	204	204	238	238	242	242	165	175	127	127	91	91	87	87	114	114	236	236	225	227	112	134	147	160
FKS/WB_22/2017	140.641	37.5626	Fukushima	203	203	196	196	203	203	85	85	216	216	104	104	210	210	159	159	152	152	110	130	196	196	195	204	238	238	242	242	165	172	127	127	79	89	87	87	113	123	244	244	229	229	112	112	147	160
FKS/WB_23/2017	140.641	37.5626	Fukushima	203	203	196	181	203	203	85	85	216	243	104	110	210	210	159	159	143	162	110	110	196	196	195	204	230	230	242	256	175	160	122	124	89	89	87	87	114	113	236	244	229	229	112	134	147	160
FKS/WB_24/2018	140.641	36.9793	Fukushima	203	197	196	181	203	203	85	85	235	249	104	110	210	227	159	159	152	152	110	110	193	188	195	201	226	230	242	256	175	177	127	129	79	79	87	91	114	114	236	236	227	227	112	126	147	160
FKS/WB_25/2018	140.611	36.9978	Fukushima	197	197	181	202	203	203	85	85	216	235	104	110	210	227	172	172	154	154	110	110	193	186	204	186	226	230	242	242	175	143	122	129	79	79	87	91	114	113	204	228	227	227	134	126	147	168
FKS/WB_26/2018	140.609	36.9916	Fukushima	203	197	196	181	203	203	85	85	247	249	104	110	210	210	159	159	154	154	110	110	196	196	195	201	226	230	242	256	172	175	127	127	79	79	91	91	110	110	236	236	225	241	134	134	147	168
FKS/WB_27/2017	140.578	37.521	Fukushima	203	205	196	181	203	203	85	85	216	247	110	110	210	210	159	156	160	160	110	130	190	190	204	204	238	230	242	242	165	175	127	127	79	89	87	87	113	110	236	244	225	227	134	134	147	147
FKS/WB_28/2017	140.578	37.521	Fukushima	203	199	196	196	203	223	85	85	243	243	110	110	210	210	159	159	152	143	110	110	196	196	204	204	238	230	242	242	175	175	122	124	79	79	87	93	113	113	236	244	229	240	134	134	160	160
FKS/WB_29/2017	140.516	37.5626	Fukushima	203	203	196	196	203	203	85	85	243	243	110	110	210	225	159	156	160	160	110	130	188	190	195	195	238	236	242	242	175	160	127	127	79	89	87	93	110	110	236	236	225	248	134	116	147	160
FKS/WB_30/2017	140.516	37.521	Fukushima	203	203	196	188	203	203	85	85	247	249	104	104	210	210	159	159	152	162	110	110	196	196	204	204	238	230	242	256	165	165	127	124	79	87	87	87	114	114	236	236	225	225	112	120	147	147
FKS/WB_31/2017	140.458	37.8283	Fukushima	197	207	196	188	203	203	85	85	247	245	104	117	210	227	159	156	153	153	109	109	196	193	195	204	238	238	242	256	165	172	127	122	79	89	87	91	110	110	236	228	240	240	134	118	147	147
FKS/WB_32/2018	140.328	37.8126	Fukushima	197	197	196	192	203	203	85	85	216	241	104	110	210	227	172	172	163	160	109	109	196	196	195	195	238	226	256	256	175	177	127	122	93	93	87	91	114	109	204	232	240	234	118	125	147	158
IBR/WB_1/2017	140.703	36.6876	Ibaraki	201	195	196	181	203	223	85	85	241	249	104	110	189	227	159	159	152	164	110	110	193	193	204	204	238	226	242	256	165	160	127	127	79	93	91	91	110	110	236	228	240	227	110	110	147	147
IBR/WB_2/2017	140.703	36.6876	Ibaraki	203	197	181	202	203	203	85	85	247	249	104	104	210	210	NA	NA	152	158	110	114	196	188	204	204	238	238	242	242	175	160	122	129	79	89	91	91	110	110	236	236	229	225	112	116	147	147
IBR/WB_3/2017	140.663	36.6925	Ibaraki	201	201	196	196	203	203	85	85	243	247	110	110	210	210	159	159	152	152	110	110	193	188	204	201	238	230	242	256	175	175	127	122	79	79	87	91	114	110	236	236	240	240	110	110	147	147
IBR/WB_4/2018	140.656	36.6875	Ibaraki	203	207	196	202	203	203	85	85	243	247	110	110	210	227	159	159	154	154	110	114	193	188	204	204	230	230	242	256	172	175	127	127	79	79	87	87	110	110	236	244	229	241	112	134	147	147
IBR/WB_5/2018	140.654	36.6283	Ibaraki	203	197	196	196	203	203	85	85	243	243	104	104	210	227	159	159	154	154	110	110	193	193	204	204	226	236	242	256	172	175	127	127	79	79	87	91	110	110	236	236	229	241	112	134	147	158
IBR/WB_6/2017	140.65	36.626	Ibaraki	203	197	196	196	203	203	85	85	249	249	104	104	189	210	159	159	152	152	108	108	196	193	195	201	238	230	242	256	165	177	127	122	79	79	87	91	113	110	235	243	229	240	134	110	147	147
IBR/WB_7/2017	140.641	36.6043	Ibaraki	197	195	196	202	203	203	85	85	243	247	104	104	210	227	159	159	152	152	110	110	196	196	201	201	238	230	242	256	172	175	127	129	87	87	87	91	114	110	236	236	229	240	134	110	147	147
IBR/WB_8/2017	140.641	36.646	Ibaraki	201	195	181	181	203	203	85	85	247	249	104	110	210	227	159	159	152	152	110	110	196	193	204	204	238	238	242	242	165	175	127	122	89	96	87	91	110	110	236	236	229	225	110	110	147	147
IBR/WB_9/2017	140.641	36.646	Ibaraki	201	195	196	181	203	203	85	85	243	247	104	110	210	227	159	159	152	152	110	110	188	188	195	201	238	226	256	256	175	175	127	127	79	89	87	87	114	110	236	244	229	229	110	110	147	147
IBR/WB_10/2017	140.641	36.646	Ibaraki	195	195	181	202	203	203	85	85	243	249	104	110	210	210	159	159	152	152	110	110	193	193	204	204	238	226	242	242	165	175	127	122	79	79	91	91	113	110	236	204	229	240	110	110	147	147
IBR/WB_11/2017	140.641	36.6043	Ibaraki	197	201	202	202	203	203	85	85	243	249	104	110	227	227	159	159	152	152	110	114	193	193	204	201	230	230	256	256	172	175	127	129	79	87	87	91	110	110	236	236	225	240	110	110	147	147
IBR/WB_12/2017	140.641	36.6876	Ibaraki	201	201	196	181	203	223	85	85	247	249	104	110	210	210	159	159	152	152	110	110	196	196	204	201	230	230	256	256	165	175	127	127	79	79	87	91	114	110	236	236	240	240	134	110	147	147
IBR/WB_13/2017	140.641	36.6043	Ibaraki	201	205	196	202	203	223	85	85	243	243	104	110	210	210	159	159	152	152	110	110	193	193	204	204	238	226	242	242	165	175	127	127	89	87	87	87	114	110	236	224	229	225	110	110	147	147
IBR/WB_14/2017	140.641	36.6043	Ibaraki	201	195	196	181	203	203	85	85	243	247	110	110	210	210	159	172	152	164	110	109	193	193	204	204	238	226	242	256	165	175	127	127	79	89	91	91	114	113	236	204	229	240	110	110	147	147
IBR/WB_15/2018	140.641	36.6043	Ibaraki	203	199	181	202	203	203	85	85	247	247	104	104	189	189	159	159	154	154	110	110	193	193	204	204	236	236	256	256	172	175	127	129	91	81	87	91	114	110	236	236	225	241	112	112	160	145
IBR/WB_16/2017	140.611	36.6805	Ibaraki	201	195	196	181	203	223	85	85	247	249	104	104	210	210	159	159	152	152	110	114	188	188	195	204	238	230	242	256	165	175	127	127	89	89	87	91	114	113	236	244	240	240	110	110	147	147
IBR/WB_17/2017	140.607	36.5217	Ibaraki	201	195	181	202	203	203	85	85	247	247	104	110	210	210	159	159	152	152	110	110	188	188	195	204	238	226	242	256	165	175	127	129	79	87	87	91	113	113	224	240	240	240	134	110	147	160
IBR/WB_18/2017	140.606	36.6794	Ibaraki	203	199	181	181	203	203	85	85	247	249	104	104	210	227	159	159	153	158	110	110	193	193	204	204	238	238	256	256	172	175	127	127	79	89	91	91	110	110	236	244	225	240	112	112	147	147
IBR/WB_19/2017	140.602	36.6743	Ibaraki	199	199	196	202	203	203	85	85	247	249	104	110	227	227	159	159	152	152	110	110	196	193	204	204	226	226	256	256	165	175	127	122	81	81	87	91	110	110	236	244	225	241	112	116	147	147
IBR/WB_20/2017	140.602	36.6747	Ibaraki	201	195	181	181	203	203	85	85	243	243	104	104	210	227	159	159	152	152	109	109	193	188	195	204	238	230	256	256	172	175	127	122	79	87	87	87	113	110	236	244	229	229	134	110	147	147
IBR/WB_21/2017	140.579	36.6406	Ibaraki	201	201	196	181	203	203	85	85	243	249	104	110	227	227	159	159	152	152	110	110	196	196	204	201	230	230	242	242	165	175	127	129	79	89	87	87	110	110	244	224	229	225	110	110	147	147
IBR/WB_22/2017	140.579	36.6406	Ibaraki	203	203	196	202	203	203	85	85	249	239	104	104	210	225	159	159	152	152	110	110	196	196	204	201	238	238	242	256	165	175	127	127	79	89	87	87	113	110	236	237	229	248	112	112	147	158
IBR/WB_23/2017	140.578	36.6876	Ibaraki	197	201	196	202	203	203	85	85	243	249	104	104	210	210	159	159	152	158	110	110	196	196	201	201	238	226	256	256	172	175	127	127	89	87	87	93	110	110	236	244	225	225	110	110	147	147
IBR/WB_24/2017	140.578	36.646	Ibaraki	197	195	202	202	203	223	85	85	247	249	104	110	210	210	159	159	152	158	110	110	193	188	204	201	226	230	242	256	175	175	127	127	79	79	87	91	110	126	236	244	240	240	110	110	147	160
IBR/WB_25/2017	140.578	36.6876	Ibaraki	197	197	181	202	203	203	85	85	243	247	104	110	189	210	159	159	152	152	110	110	193	188	204	204	230	236	242	242	165	165	127	127	89	87	91	91	110	110	236	240	229	225	110	110	147	160
IBR/WB_26/2017	140.578	36.521	Ibaraki	197	199	196	202	225	225	85	85	247	241	104	108	210	210	159	172	152	152	110	110	186	186	195	204	226	226	242	256	175	177	127	122	79	79	91	93	113	110	236	228	229	225	110	116	147	147
IBR/WB_27/2017	140.578	36.6876	Ibaraki	201	201	196	202	203	203	85	85	247	249	104	110	210	227	159	159	152	158	110	110	188	188	204	204	238	226	242	242	172	175	127	122	79	87	87	91	114	110	236	236	229	240	134	110	147	147
IBR/WB_28/2017	140.578	36.521	Ibaraki	197	199	202	192	225	225	85	85	247	241	110	110	210	210	159	172	152	152	109	109	196	186	195	204	226	226	242	242	172	175	127	122	79	79	87	91	113	110	236	237	225	227	110	116	147	147
IBR/WB_29/2017	140.578	36.646	Ibaraki	203	199	196	196	203	203	85	85	243	243	104	104	210	227	159	159	152	152	110	114	193	193	204	204	238	226	242	242	172	175	127	129	79	87	87	87	113	110	236	236	225	240	112	112	147	147
IBR/WB_30/2017	140.578	36.646	Ibaraki	203	207	196	181	203	223	85	85	247	249	104	110	210	227	159	159	152	152	110	110	193	193	204	201	238	230	256	256	165	175	127	127	91	81	87	87	114	110	236	244	229	229	110	110	147	147
IBR/WB_31/2017	140.578	36.7293	Ibaraki	197	195	196	202	203	205	85	85	216	247	104	104	189	227	159	159	152	152	109	109	196	196	195	201	238	238	242	256	165	175	122	122	79	89	87	87	110	110	228	224	240	240	112	112	147	147
IBR/WB_32/2017	140.578	36.646	Ibaraki	203	207	196	202	203	203	85	85	247	249	104	110	227	227	159	159	153	153	110	110	196	196	204	201	238	230	242	256	165	172	127	129	89	89	87	87	113	110	236	236	225	225	112	134	147	147
IBR/WB_33/2017	140.552	36.6493	Ibaraki	201	205	202	202	203	223	85	85	249	249	104	104	210	227	159	159	152	152	110	110	196	188	204	204	226	230	242	242	175	175	127	127	89	96	87	91	110	110	236	244	229	225	134	110	147	147
IBR/WB_34/2017	140.545	36.6899	Ibaraki	195	195	196	202	203	203	85	85	247	247	104	104	189	210	159	159	152	152	110	110	196	196	204	204	238	230	242	256	175	175	127	127	79	89	87	87	110	110	236	236	229	240	110	110	147	160
IBR/WB_35/2017	140.537	36.6577	Ibaraki	203	197	202	198	203	203	85	85	243	247	110	117	210	227	159	159	153	153	110	110	196	188	195	204	226	230	256	256	175	175	127	122	87	87	87	91	110	110	244	220	229	229	112	112	147	147
IBR/WB_36/2017	140.531	36.6875	Ibaraki	197	195	196	181	203	203	85	85	243	249	104	110	210	227	159	159	152	152	110	110	193	193	195	204	226	230	242	256	165	175	127	127	79	89	87	91	110	110	244	244	229	229	110	110	147	147
IBR/WB_37/2017	140.525	36.663	Ibaraki	197	197	196	181	203	203	85	85	243	243	104	110	210	210	159	159	153	153	110	114	193	193	204	204	230	230	242	242	165	164	127	127	96	96	87	91	113	110	235	243	240	240	112	112	147	147
IBR/WB_38/2017	140.516	36.646	Ibaraki	197	205	196	196	203	203	85	85	243	247	104	110	210	227	159	159	152	152	110	110	196	196	204	201	238	230	242	242	172	175	127	127	89	87	87	91	113	110	244	244	225	240	110	110	147	147
IBR/WB_39/2017	140.516	36.646	Ibaraki	201	195	196	181	205	223	85	85	216	243	110	110	189	227	159	159	152	158	110	110	196	196	204	201	238	238	242	256	172	175	127	127	79	89	87	91	114	110	244	240	229	225	134	110	147	147
IBR/WB_40/2017	140.516	36.646	Ibaraki	203	199	196	196	203	223	85	85	247	247	104	104	189	210	159	150	153	153	110	110	193	193	204	186	230	232	242	242	165	177	122	120	87	87	87	87	110	110	224	224	225	225	112	112	147	147
TCG/WB_1/2017	140.141	36.5627	Tochigi	203	197	196	202	203	225	85	85	243	249	104	104	210	210	NA	NA	152	143	110	114	196	188	204	201	238	238	242	256	165	175	122	124	79	96	91	91	114	110	236	244	225	225	110	110	147	147
TCG/WB_2/2017	140.141	36.5627	Tochigi	203	203	196	202	203	203	85	87	249	249	104	104	210	210	159	159	152	152	110	110	196	196	195	204	238	230	242	256	175	177	129	129	79	79	91	91	114	113	236	232	225	225	112	112	147	147
TCG/WB_3/2020	140.141	37.0626	Tochigi	203	197	181	181	223	204	85	85	249	249	104	110	210	227	159	159	153	153	109	113	188	188	201	201	226	230	242	242	172	175	127	129	79	79	87	91	110	110	236	245	229	225	112	112	147	160
TCG/WB_4/2017	140.101	36.5618	Tochigi	203	199	196	181	203	203	85	85	243	249	104	104	210	227	159	155	152	141	110	110	196	196	204	201	238	230	242	256	165	175	127	122	79	79	91	93	110	110	236	244	229	225	112	112	160	160
TCG/WB_5/2020	140.078	37.1043	Tochigi	193	193	196	192	205	225	85	85	243	241	117	108	210	210	156	172	153	164	109	109	186	186	186	186	226	226	256	256	175	177	122	124	93	94	87	87	114	114	236	238	225	240	134	118	147	160
TCG/WB_6/2017	140.016	36.6043	Tochigi	197	197	181	198	203	203	85	99	241	241	110	106	210	210	172	172	152	160	109	109	193	186	195	195	226	226	256	256	172	175	127	127	93	93	87	93	114	113	204	204	225	225	116	124	147	147
TCG/WB_7/2017	140.016	36.6043	Tochigi	197	197	196	196	203	203	85	101	243	249	104	104	210	210	159	159	152	152	110	114	196	196	195	204	238	230	242	242	165	165	127	122	93	96	87	91	108	110	237	244	229	225	112	128	147	160
TCG/WB_8/2020	140.016	37.0626	Tochigi	197	197	192	198	203	225	85	93	241	241	106	108	210	210	156	156	154	165	109	109	186	186	195	197	226	226	256	256	175	175	127	122	88	88	87	87	114	114	205	227	241	249	118	125	147	147
TCG/WB_9/2017	139.891	36.646	Tochigi	193	193	196	196	223	223	85	85	239	239	106	117	227	227	156	156	160	160	110	110	183	183	195	195	226	240	247	247	160	177	124	124	79	91	87	93	114	114	236	240	225	240	110	110	147	147
TCG/WB_10/2017	139.891	36.646	Tochigi	193	193	196	188	203	223	95	99	243	239	117	117	227	206	156	156	164	164	110	128	196	196	195	197	240	240	242	247	164	164	124	124	93	83	87	93	114	114	236	240	240	240	112	112	147	147
TCG/WB_11/2017	139.891	36.646	Tochigi	205	193	196	188	203	223	85	95	243	239	117	117	227	206	156	156	162	164	116	128	196	196	195	195	240	240	242	247	160	177	124	124	83	83	93	93	114	108	236	240	225	240	110	110	147	147
TCG/WB_12/2017	139.891	36.646	Tochigi	193	193	188	188	223	223	85	95	243	241	106	117	227	227	156	156	162	162	108	108	196	183	197	197	226	240	247	266	160	160	124	124	91	91	93	93	109	109	240	240	240	240	112	110	147	147
TCG/WB_13/2017	139.891	36.646	Tochigi	193	204	192	206	205	223	85	85	243	241	117	117	227	225	156	156	164	164	108	108	196	196	195	197	226	230	242	247	164	178	127	127	93	81	87	93	114	109	239	239	240	241	112	110	157	157
TCG/WB_14/2017	139.891	36.646	Tochigi	193	193	196	196	203	223	85	85	241	239	117	95	227	206	156	156	153	153	109	127	196	196	195	195	226	226	242	247	160	164	127	124	91	83	93	93	114	114	237	240	225	240	112	110	147	147
TCG/WB_15/2017	139.891	36.646	Tochigi	203	195	196	196	203	203	95	95	216	243	104	99	210	214	164	164	163	163	127	124	190	190	195	195	238	236	242	256	172	173	120	120	79	93	87	87	113	109	206	241	225	227	112	128	147	160
TCG/WB_16/2017	139.828	36.8543	Tochigi	197	197	181	192	203	203	85	85	243	241	117	117	210	210	159	172	152	162	110	110	193	193	195	197	226	226	256	266	175	175	127	124	79	93	91	91	123	106	237	234	240	227	116	116	160	158
TCG/WB_17/2017	139.828	36.8543	Tochigi	197	197	181	192	203	203	85	85	241	241	108	112	210	210	159	156	152	160	110	110	186	175	195	204	226	226	242	256	175	177	122	124	79	93	87	93	114	113	204	204	229	225	116	116	147	160
TCG/WB_18/2018	139.816	36.6414	Tochigi	203	203	202	202	203	221	85	93	249	249	104	117	206	206	155	155	157	157	110	116	190	190	181	181	238	226	242	242	165	177	122	124	81	81	91	91	110	119	236	232	242	242	110	116	147	160
TCG/WB_19/2018	139.812	36.6188	Tochigi	197	193	192	188	203	226	93	93	235	239	106	117	210	206	159	156	164	157	110	110	190	190	195	197	238	230	242	256	165	164	124	124	79	83	91	91	114	117	236	204	241	241	112	134	147	147
TCG/WB_20/2018	139.811	36.6142	Tochigi	197	197	196	188	225	225	85	95	241	241	106	117	210	210	155	155	165	157	110	110	190	190	195	181	238	226	242	256	170	177	124	120	83	83	91	91	117	117	236	206	242	250	134	110	160	160
TCG/WB_21/2020	139.737	36.3793	Tochigi	193	193	196	192	205	223	85	85	245	249	104	104	227	206	156	156	153	162	115	115	196	186	195	204	238	226	256	247	170	162	124	124	79	79	91	91	109	117	232	232	225	225	112	134	147	147
TCG/WB_22/2017	139.703	36.521	Tochigi	191	191	202	188	203	203	85	85	241	239	108	95	210	227	156	156	152	162	110	116	183	183	195	195	226	240	242	242	170	177	124	124	91	83	87	91	114	117	236	236	240	240	118	110	158	158
TCG/WB_23/2017	139.703	36.521	Tochigi	203	193	196	192	203	223	85	95	245	239	104	110	227	227	156	156	162	164	110	116	186	186	204	197	238	238	242	247	172	170	127	124	93	83	91	93	114	110	204	240	240	240	134	116	147	158
TCG/WB_24/2017	139.703	36.521	Tochigi	193	193	196	192	203	225	85	85	245	239	104	104	227	227	156	156	160	160	110	116	186	186	197	197	238	226	242	247	177	162	127	124	79	87	91	93	114	108	204	232	240	240	112	116	147	158
TCG/WB_25/2017	139.703	36.521	Tochigi	193	193	192	188	203	205	85	85	241	239	104	110	210	227	159	156	152	164	110	116	186	186	195	197	238	238	242	242	177	164	124	124	93	96	87	91	114	114	236	240	240	240	112	110	147	160
TCG/WB_26/2017	139.703	36.521	Tochigi	203	203	192	188	203	203	85	93	241	241	104	104	227	206	159	156	164	157	115	115	183	183	195	197	238	226	242	242	162	162	127	124	93	96	91	91	110	117	236	240	240	240	134	110	147	160
TCG/WB_27/2017	139.703	36.521	Tochigi	197	201	196	196	203	225	101	99	241	245	104	106	210	206	NA	NA	143	157	110	110	196	183	195	197	238	238	242	242	170	162	124	124	79	91	91	91	117	117	204	230	225	240	134	116	147	147
TCG/WB_28/2017	139.703	36.521	Tochigi	201	205	196	196	225	225	101	99	241	241	106	95	210	206	156	172	143	160	110	110	196	183	195	197	238	226	242	242	175	170	122	124	79	91	91	91	114	117	204	240	225	240	116	124	147	147
TCG/WB_29/2017	139.703	36.3543	Tochigi	203	205	196	188	205	225	85	85	241	241	104	117	210	210	159	159	163	163	109	109	193	186	195	197	238	226	242	247	170	170	124	124	93	93	91	91	109	117	244	232	225	240	118	125	147	158
TCG/WB_30/2017	139.703	36.3543	Tochigi	203	193	196	192	203	203	85	95	241	245	108	95	227	206	156	172	163	163	109	109	193	190	195	195	238	226	242	247	172	177	122	124	93	91	91	91	109	117	232	240	227	227	112	110	147	147
TCG/WB_31/2017	139.703	36.3543	Tochigi	203	193	196	188	205	225	85	85	241	241	104	117	210	210	159	156	163	163	109	109	193	186	195	197	238	226	242	247	170	170	124	124	93	91	91	91	109	117	244	232	225	240	118	125	147	158
TCG/WB_32/2018	139.703	36.3543	Tochigi	203	193	196	188	205	226	85	85	245	239	104	108	210	227	159	156	158	162	129	112	196	196	195	199	226	226	242	247	170	164	124	124	93	91	91	91	108	117	236	240	225	241	134	116	147	147
TCG/WB_33/2018	139.703	36.3543	Tochigi	203	193	196	192	203	203	85	95	241	245	108	95	227	206	156	172	164	164	110	110	193	190	195	195	226	240	242	247	172	177	122	124	93	91	91	91	108	117	232	240	227	227	112	110	147	147
TCG/WB_34/2018	139.703	36.3543	Tochigi	203	193	192	192	203	205	85	93	241	245	117	95	210	206	156	156	154	157	110	129	193	190	195	197	238	226	242	242	170	177	122	124	93	85	91	93	108	108	235	239	225	227	110	116	147	147
TCG/WB_35/2020	139.645	36.3401	Tochigi	197	193	196	196	223	204	85	95	241	239	104	104	227	227	156	156	162	162	109	109	193	193	195	195	226	226	256	247	175	177	124	124	87	83	87	93	109	109	236	236	240	241	134	118	166	166
TCG/WB_36/2020	139.631	36.3412	Tochigi	197	193	196	196	203	223	85	85	241	237	104	104	227	227	156	156	143	162	115	115	190	190	195	195	226	226	256	256	170	164	124	124	79	79	87	93	117	117	236	238	240	241	134	118	147	147
TCG/WB_37/2020	139.516	36.3127	Tochigi	193	204	196	196	203	225	85	93	239	239	117	95	227	227	156	156	153	162	127	115	196	183	195	197	238	226	242	256	165	177	124	124	91	91	91	91	114	109	236	236	240	241	112	110	147	160
TCG/WB_38/2020	139.516	36.5627	Tochigi	199	193	196	192	223	223	85	95	239	237	108	95	227	206	156	156	153	162	109	127	183	183	204	197	238	240	242	256	170	162	122	124	88	88	91	93	108	108	236	206	241	241	118	110	147	147
TCG/WB_39/2020	139.453	36.3127	Tochigi	193	193	196	192	225	225	85	85	241	239	117	117	206	206	156	156	153	143	109	113	196	196	195	181	238	240	242	247	170	177	124	124	81	81	91	91	117	117	236	236	241	241	118	110	147	147
GNM/WB_1/2015	139.387	36.327	Gunma	201	190	202	192	203	223	95	95	241	245	110	115	210	227	159	156	163	165	109	109	193	193	195	197	238	226	242	266	175	164	127	124	89	81	88	92	113	109	205	239	225	241	125	110	147	147
GNM/WB_2/2016	139.375	36.2912	Gunma	203	188	202	188	223	223	85	95	241	245	110	117	227	227	156	156	164	159	109	111	193	193	195	197	238	226	242	242	162	162	127	124	94	88	87	91	114	113	205	231	225	240	118	110	147	147
GNM/WB_3/2015	139.373	36.3035	Gunma	194	194	196	192	203	203	85	85	241	237	93	93	227	227	156	156	161	161	111	127	193	190	195	195	238	238	242	242	168	167	124	124	81	95	93	95	110	110	235	239	225	241	112	124	147	147
GNM/WB_4/2015	139.363	36.3143	Gunma	197	191	196	192	203	203	85	95	237	237	104	95	210	227	156	156	152	162	109	127	193	193	195	195	238	238	242	242	177	164	124	124	94	94	91	95	113	110	205	239	227	227	125	124	147	147
GNM/WB_5/2015	139.08	36.5161	Gunma	195	188	196	188	192	192	85	85	216	241	106	95	210	225	156	156	154	144	109	113	196	196	195	195	238	226	242	247	170	167	124	124	93	81	91	91	114	119	236	206	241	241	112	125	147	147
GNM/WB_6/2015	139.074	36.2584	Gunma	191	190	192	192	203	203	85	85	241	241	106	106	214	214	156	172	152	164	110	110	186	186	195	195	226	226	242	256	172	175	127	122	98	98	88	92	114	113	205	205	225	227	118	118	147	160
GNM/WB_7/2015	139.037	36.2078	Gunma	191	191	192	192	203	225	85	85	241	241	104	106	210	225	156	156	152	162	110	110	193	193	195	197	226	226	242	242	177	167	127	122	88	98	92	92	114	106	205	205	229	225	112	118	160	158
GNM/WB_8/2015	139.027	36.5501	Gunma	191	191	192	206	203	225	85	85	241	242	108	112	225	225	159	156	153	165	110	110	186	186	195	195	226	226	242	256	175	173	127	122	81	94	87	87	106	117	237	205	241	241	125	120	147	147
GNM/WB_9/2015	139.013	36.5288	Gunma	191	191	192	192	203	225	85	89	241	242	106	112	210	210	156	156	164	164	110	110	193	193	195	195	238	226	256	256	175	177	127	122	94	94	88	88	113	110	237	205	225	227	112	125	147	147
GNM/WB_10/2015	139.003	36.3219	Gunma	191	181	181	192	203	225	85	85	241	241	106	115	210	227	156	156	153	153	109	125	186	186	195	197	226	230	258	258	175	162	127	122	93	93	93	93	114	109	237	205	225	225	118	125	147	147
GNM/WB_11/2015	138.869	36.3965	Gunma	191	191	192	192	203	225	85	101	235	235	112	112	210	210	156	172	153	153	110	110	193	193	195	197	226	226	256	256	175	173	122	122	96	94	88	88	114	114	205	231	234	241	112	118	147	147
GNM/WB_12/2015	138.819	36.2337	Gunma	191	191	192	192	203	203	85	85	241	239	104	112	210	210	156	156	153	160	110	114	186	186	204	197	226	236	256	256	172	175	122	122	81	88	87	88	114	123	228	234	241	241	112	118	147	160
GNM/WB_13/2015	138.816	36.2135	Gunma	191	188	192	188	203	225	85	85	241	241	110	106	206	206	156	156	152	162	110	110	186	186	195	197	226	226	242	242	172	175	127	122	94	88	87	91	114	123	205	227	229	241	118	118	147	160
GNM/WB_14/2015	138.81	36.3986	Gunma	193	204	181	192	203	203	85	85	241	245	110	106	210	225	156	156	153	165	109	109	186	186	195	197	226	226	242	256	177	178	129	120	108	108	91	93	114	113	235	229	225	241	125	125	147	147
GNM/WB_15/2015	138.789	36.2125	Gunma	193	193	192	192	203	205	85	85	241	241	110	110	210	214	156	156	152	160	109	109	193	175	195	197	226	226	242	242	175	177	127	122	89	89	87	91	114	109	205	205	225	240	118	124	147	160
GNM/WB_16/2015	138.775	36.452	Gunma	197	204	192	213	203	225	87	87	242	254	106	106	210	227	156	165	161	166	110	110	186	186	195	195	226	226	242	256	177	167	122	120	94	108	95	90	113	106	237	205	240	227	112	118	147	147
GNM/WB_17/2015	138.763	36.4488	Gunma	197	204	188	188	223	204	85	85	216	216	106	106	210	225	159	156	163	163	109	109	193	193	197	197	226	226	258	258	170	168	129	120	94	94	93	93	114	113	206	206	249	249	112	125	157	157
GNM/WB_18/2015	138.754	36.2511	Gunma	181	181	181	181	203	203	85	85	242	242	110	106	214	214	156	156	160	167	110	110	193	193	195	195	226	226	242	256	175	173	122	122	81	98	87	88	114	114	227	231	225	225	112	118	147	160
GNM/WB_19/2015	138.744	36.2658	Gunma	197	204	192	192	204	204	85	85	241	245	106	106	210	210	156	172	152	152	110	110	186	175	195	197	226	226	242	256	175	175	122	122	91	81	88	88	114	102	235	205	240	241	118	120	147	166
GNM/WB_20/2015	138.7	36.5537	Gunma	195	191	196	192	203	225	85	85	241	241	110	106	210	227	172	172	152	161	110	110	180	180	195	195	226	226	242	256	175	177	127	122	94	94	88	95	114	114	235	205	225	234	134	118	147	147
GNM/WB_21/2015	138.625	36.5468	Gunma	191	191	192	198	203	203	85	85	235	241	106	108	210	227	156	172	152	152	109	111	196	186	195	204	226	226	242	256	175	170	127	120	81	81	91	93	109	119	237	205	225	249	112	118	147	158
GNM/WB_22/2015	138.599	36.5091	Gunma	191	191	192	213	203	223	85	85	243	251	106	106	210	210	156	172	153	153	109	109	186	186	195	204	226	230	242	242	175	177	122	129	81	94	87	87	106	102	205	205	240	227	112	112	147	147
STM/WB_1/2017	139.328	35.8543	Saitama	203	203	181	192	203	225	85	95	235	241	110	106	214	214	159	156	152	164	110	110	186	186	197	197	226	226	242	256	175	177	127	127	87	91	87	91	123	106	204	230	225	240	110	116	160	158
STM/WB_2/2017	139.328	35.896	Saitama	203	195	181	181	203	223	85	85	241	239	104	104	210	227	156	156	152	162	110	110	193	186	186	197	238	226	242	242	175	160	127	124	93	93	87	91	113	106	204	228	227	227	116	120	147	168
STM/WB_3/2017	139.328	35.8543	Saitama	197	205	181	181	223	223	85	85	241	241	104	110	197	197	156	156	152	152	110	110	193	163	195	186	226	226	242	242	172	175	127	127	93	93	87	91	106	106	236	204	229	240	124	124	160	168
STM/WB_4/2017	139.328	35.8557	Saitama	197	193	181	181	203	203	85	85	241	241	110	110	210	225	156	172	153	153	109	109	186	175	197	197	226	226	242	256	175	177	122	124	93	93	87	91	114	113	204	230	240	240	118	120	160	158
STM/WB_5/2017	139.266	36.021	Saitama	195	195	181	192	203	225	85	95	241	254	110	108	206	206	159	172	164	160	110	109	186	186	195	197	226	226	242	256	172	175	127	120	87	87	87	91	114	106	204	234	240	240	116	124	147	160
STM/WB_6/2017	139.266	35.9793	Saitama	203	195	181	192	225	234	85	85	241	239	112	112	197	197	159	159	152	152	110	114	186	186	197	197	226	226	242	256	160	177	127	122	87	87	87	91	108	126	204	204	240	240	110	116	160	158
STM/WB_7/2017	139.266	35.9377	Saitama	199	195	181	192	203	205	85	95	241	254	106	106	210	214	159	172	152	160	110	114	186	186	195	186	226	228	242	242	172	160	127	127	87	93	87	91	114	123	228	234	240	240	110	116	147	158
STM/WB_8/2017	139.266	36.021	Saitama	203	199	181	192	203	225	85	95	241	241	110	108	210	214	156	162	160	157	110	114	186	186	195	197	226	228	242	256	165	175	127	127	87	87	87	87	106	106	204	204	240	240	118	110	160	160
STM/WB_9/2017	139.266	35.8543	Saitama	203	191	192	192	203	203	85	85	241	241	110	110	210	210	156	156	152	152	110	114	186	186	195	197	226	226	242	256	160	177	127	127	87	93	87	87	113	113	204	204	225	225	116	124	147	147
STM/WB_10/2017	139.266	35.8543	Saitama	197	193	181	192	203	203	85	85	235	235	108	108	227	225	156	172	162	164	110	110	186	186	195	197	226	226	242	256	175	160	122	122	87	93	87	87	114	108	228	242	240	240	112	124	160	160
STM/WB_11/2017	139.203	36.0627	Saitama	195	191	181	192	203	205	85	97	243	241	104	108	210	210	156	156	152	162	110	114	186	186	195	197	226	222	242	256	175	160	122	122	87	87	91	91	126	117	204	204	227	227	112	112	147	158
STM/WB_12/2017	139.203	36.0627	Saitama	195	195	181	181	203	234	85	85	241	254	110	106	225	214	156	172	152	164	110	114	186	186	195	186	226	226	256	256	175	175	127	122	87	87	87	91	108	113	228	240	225	225	116	124	160	158
STM/WB_13/2017	139.203	35.9793	Saitama	203	195	192	192	203	203	85	85	241	241	110	106	206	214	172	172	152	152	110	114	193	193	195	186	226	228	242	242	160	160	127	127	87	87	87	93	106	106	228	234	240	240	118	110	160	160
STM/WB_14/2017	139.141	36.146	Saitama	203	191	192	192	203	205	85	93	241	241	110	95	210	227	156	156	162	162	110	110	186	188	197	199	226	228	242	256	175	160	122	122	87	83	87	87	108	110	236	204	240	240	116	124	160	160
STM/WB_15/2017	139.141	36.146	Saitama	203	191	196	192	203	203	85	97	239	251	106	106	210	210	156	172	162	162	110	110	196	196	197	199	226	228	242	256	160	170	127	122	87	91	87	91	108	117	204	220	225	225	110	120	160	160
STM/WB_16/2017	139.141	36.146	Saitama	203	191	181	192	203	203	85	85	241	241	106	108	210	210	159	156	162	160	110	110	193	193	195	197	226	228	256	256	175	160	127	122	79	79	91	93	113	123	204	204	225	234	116	124	147	147
STM/WB_17/2017	139.141	36.021	Saitama	195	195	181	181	203	225	85	85	241	241	110	110	206	206	159	156	152	152	110	110	186	186	186	197	226	226	242	242	160	160	127	122	87	93	87	91	114	113	204	234	240	227	110	116	160	158
STM/WB_18/2017	139.141	36.021	Saitama	191	191	192	192	203	225	85	85	243	241	110	110	210	210	156	156	162	164	109	109	186	186	195	197	226	226	242	242	175	177	127	122	87	93	87	87	106	106	228	234	225	227	116	124	158	158
STM/WB_19/2017	139.141	36.146	Saitama	203	191	181	192	203	203	85	97	243	239	104	106	227	214	156	155	162	162	109	109	196	196	197	193	226	228	242	242	160	170	127	122	87	91	87	91	108	110	204	234	225	225	110	120	160	160
STM/WB_20/2017	139.141	36.146	Saitama	197	193	188	188	203	203	97	93	235	241	106	108	210	206	156	156	160	160	110	114	175	175	197	199	226	226	242	242	175	170	127	127	87	83	91	91	123	110	204	234	229	225	116	124	147	158
STM/WB_21/2017	139.078	36.146	Saitama	191	191	188	188	203	205	85	85	241	241	110	95	210	206	156	172	162	162	110	130	188	188	204	197	238	226	242	242	175	160	127	122	79	83	91	93	113	110	236	204	229	225	116	116	147	160
STM/WB_22/2017	139.078	36.146	Saitama	191	191	196	192	203	203	85	93	241	241	106	108	210	214	156	156	162	162	110	110	196	196	195	197	226	226	242	242	172	175	127	120	93	93	87	91	114	113	204	234	240	240	110	116	160	160
STM/WB_23/2017	139.078	36.0627	Saitama	203	203	181	192	203	225	85	85	241	254	110	112	210	210	159	159	152	162	110	110	186	186	197	197	226	226	242	256	165	177	127	127	93	93	91	91	113	123	204	228	227	227	116	116	160	160
STM/WB_24/2017	139.078	36.0627	Saitama	199	191	196	181	203	203	95	93	241	245	110	106	210	214	159	156	152	162	109	109	186	186	195	199	240	228	242	242	172	160	127	127	93	93	87	91	108	117	204	204	240	227	110	116	160	168
STM/WB_25/2017	139.078	36.0627	Saitama	205	205	181	192	203	203	95	93	241	241	110	108	210	214	159	156	152	152	110	110	186	186	195	195	226	228	242	242	172	175	127	127	93	93	87	93	106	117	204	234	240	227	116	124	160	168
STM/WB_26/2017	139.016	36.021	Saitama	195	195	181	192	225	234	85	95	243	241	104	106	210	210	172	172	152	164	110	122	193	193	195	197	226	236	242	256	175	170	127	122	93	96	87	87	113	123	204	240	225	234	116	116	147	147
STM/WB_27/2017	139.016	36.021	Saitama	197	193	192	192	203	225	85	87	243	235	106	106	210	210	156	172	162	164	110	109	186	186	197	197	226	228	242	256	172	175	122	122	87	93	87	93	113	123	204	234	240	240	118	124	160	160
STM/WB_28/2017	139.016	36.021	Saitama	197	193	181	192	203	205	85	85	241	239	110	106	206	225	156	162	162	164	110	110	186	186	195	197	226	226	242	242	175	160	127	127	87	93	87	93	114	108	204	204	229	225	116	124	147	160
STM/WB_29/2017	139.016	35.9793	Saitama	197	193	181	198	203	205	85	85	216	235	106	108	227	227	159	156	152	160	110	110	193	186	195	197	226	226	242	256	162	181	122	122	93	93	87	93	108	106	204	204	240	240	112	124	160	160
STM/WB_30/2018	139.016	36.021	Saitama	197	205	181	188	205	227	85	95	243	237	104	95	227	227	156	172	164	164	110	130	188	188	195	204	226	230	242	242	160	170	124	129	89	95	87	91	110	121	237	204	225	241	112	116	157	157
STM/WB_31/2017	139.016	35.9377	Saitama	205	205	196	181	203	203	85	95	216	216	104	99	214	214	159	159	163	163	130	127	186	190	195	195	238	238	242	242	173	173	120	120	89	89	87	93	113	113	206	241	227	227	112	128	147	158
STM/WB_32/2017	138.953	36.021	Saitama	197	197	181	198	203	203	85	85	243	241	106	106	210	210	159	156	162	160	110	110	186	186	195	197	226	226	242	242	175	177	122	122	93	93	87	91	114	106	232	232	240	240	116	124	160	158
STM/WB_33/2017	138.953	35.9377	Saitama	197	205	181	188	203	234	85	85	241	241	110	106	227	227	159	172	152	152	114	114	186	186	197	197	226	226	242	258	175	177	122	122	87	87	87	87	113	126	228	232	229	240	112	124	147	147
STM/WB_34/2018	138.953	36.0627	Saitama	197	201	181	192	203	205	85	85	235	239	106	106	210	210	156	172	153	163	110	110	193	186	195	195	226	226	242	242	172	160	127	127	87	87	87	87	113	123	204	204	225	240	125	125	147	160
STM/WB_35/2017	138.891	36.0627	Saitama	197	197	192	192	203	225	85	97	243	251	106	106	210	210	156	156	153	163	109	109	186	186	197	197	226	226	242	242	160	160	127	122	87	93	87	91	114	113	204	204	229	240	118	118	160	158
STM/WB_36/2018	138.891	36.0627	Saitama	197	201	181	192	203	225	85	85	235	241	106	108	210	210	156	156	162	162	114	126	200	200	195	197	226	226	242	242	175	160	127	122	93	93	87	89	114	110	204	204	229	241	112	126	160	160
STM/WB_37/2018	138.891	35.9377	Saitama	199	205	192	192	203	203	85	95	235	241	106	112	225	225	156	156	154	154	110	114	186	186	195	197	226	236	242	242	160	177	122	124	89	95	87	93	108	123	234	230	225	241	112	112	147	147
CIB/WB_1/2017	140.525	35.7833	Chiba	203	207	196	196	203	225	85	95	245	245	104	110	210	210	159	159	152	140	108	108	196	196	195	201	238	226	256	256	175	149	127	124	87	87	93	93	110	117	232	232	229	240	134	110	147	147
CIB/WB_2/2017	140.453	35.9377	Chiba	203	207	206	206	223	223	85	85	241	241	104	104	210	212	159	159	153	163	109	109	196	196	195	195	226	230	256	256	179	149	124	111	79	79	91	91	110	109	232	232	229	225	114	114	147	157
CIB/WB_3/2017	140.328	35.7293	Chiba	207	207	196	202	203	225	85	85	241	245	104	110	210	210	159	156	152	162	112	114	186	186	195	186	238	226	242	256	177	149	124	129	79	87	89	89	110	117	232	232	240	240	112	114	147	157
CIB/WB_4/2017	140.3	35.4694	Chiba	203	207	181	209	203	223	85	85	216	245	110	110	210	210	159	164	152	158	114	114	196	188	195	195	226	230	256	256	172	175	127	111	79	87	91	91	108	110	236	232	229	240	112	134	147	160
CIB/WB_5/2017	140.299	35.175	Chiba	203	203	206	206	203	203	85	101	241	249	104	110	210	212	164	164	163	163	114	114	186	186	195	195	226	226	256	256	170	168	124	120	79	87	91	93	110	110	236	236	229	240	112	134	147	147
CIB/WB_6/2017	140.289	35.4599	Chiba	201	205	181	206	203	203	85	101	241	249	110	110	210	210	159	156	152	158	114	114	196	188	195	195	226	230	256	256	175	170	127	111	87	87	91	91	108	110	232	232	229	225	110	110	147	147
CIB/WB_7/2017	140.289	35.4599	Chiba	203	207	196	181	203	203	85	85	245	245	110	110	210	210	159	156	152	162	114	114	188	188	195	201	226	226	256	256	172	175	111	111	79	87	91	91	108	110	232	232	229	240	112	114	160	160
CIB/WB_8/2017	140.288	35.3691	Chiba	203	207	181	181	223	225	85	101	241	249	104	110	189	210	159	159	152	152	114	114	186	186	195	195	226	226	242	256	172	175	124	124	87	95	91	91	108	108	232	206	229	240	112	112	157	157
CIB/WB_9/2017	140.269	35.3772	Chiba	207	207	181	181	203	223	85	85	241	245	110	110	210	227	164	164	160	160	114	114	196	196	195	195	238	230	256	256	172	177	124	111	79	87	91	91	108	108	232	232	229	229	134	110	147	157
CIB/WB_10/2017	140.266	35.2293	Chiba	201	195	206	206	203	223	85	85	216	245	104	104	189	210	159	164	152	162	114	114	196	196	195	195	226	226	242	256	175	170	124	124	79	87	91	96	110	110	244	232	229	225	110	110	147	147
CIB/WB_11/2017	140.266	35.3127	Chiba	205	205	181	206	223	223	85	85	241	241	104	104	210	227	159	164	153	153	113	113	196	196	195	195	226	232	256	256	175	170	124	120	87	87	91	93	109	109	232	232	229	240	112	112	147	157
CIB/WB_12/2017	140.266	35.3127	Chiba	203	207	181	213	203	203	85	101	218	241	104	110	210	210	159	159	153	163	113	113	186	186	195	195	226	230	242	256	172	175	124	129	79	87	91	93	110	109	244	244	229	229	112	112	160	157
CIB/WB_13/2017	140.266	35.3543	Chiba	207	207	192	206	203	221	85	101	241	249	104	110	210	210	159	159	153	153	113	113	196	186	195	186	226	230	242	256	175	175	124	129	87	87	91	89	110	109	235	243	229	225	112	112	157	157
CIB/WB_14/2017	140.244	35.7601	Chiba	201	205	196	198	203	221	85	85	245	249	110	108	210	210	159	159	152	152	110	114	186	186	195	195	226	230	242	256	175	149	127	124	79	87	87	87	110	110	232	206	240	240	134	134	147	157
CIB/WB_15/2017	140.219	35.7755	Chiba	205	205	196	202	203	223	85	85	247	249	110	108	210	210	159	164	141	141	114	114	196	196	195	186	238	232	242	242	165	165	124	129	79	79	91	91	108	117	232	206	225	240	112	134	147	160
CIB/WB_16/2017	140.217	35.7833	Chiba	203	201	196	202	203	223	85	95	247	249	104	108	210	212	164	155	141	141	110	112	196	196	195	201	238	238	256	256	165	170	127	124	79	79	91	93	110	110	206	206	225	225	134	110	147	147
CIB/WB_17/2017	140.203	35.771	Chiba	207	207	181	198	203	203	85	85	245	249	104	108	210	210	159	159	153	163	109	115	186	186	195	195	226	222	256	256	165	149	127	124	87	87	89	96	109	109	232	206	229	225	112	124	147	160
CIB/WB_18/2017	140.203	35.771	Chiba	207	207	196	202	203	225	85	85	245	249	110	108	210	212	159	159	153	141	110	116	196	196	195	195	226	226	256	256	175	149	127	124	79	87	91	93	110	110	236	206	225	240	112	114	147	160
CIB/WB_19/2017	140.201	35.3982	Chiba	201	205	181	181	203	225	85	95	245	245	104	110	210	210	164	164	152	156	112	112	186	186	195	186	226	228	256	256	170	168	124	111	89	87	91	93	110	109	236	244	229	229	134	114	147	160
CIB/WB_20/2017	140.158	35.1248	Chiba	201	205	181	181	203	203	85	101	241	249	110	110	210	227	159	164	152	162	112	114	196	196	195	186	226	226	256	256	175	170	124	124	79	95	93	89	108	110	232	206	229	240	134	134	147	147
CIB/WB_21/2017	140.157	35.8217	Chiba	203	203	196	206	203	223	85	85	245	249	104	106	210	227	159	159	152	141	110	126	193	193	195	204	226	230	242	256	165	175	127	122	79	89	91	91	114	110	236	236	229	229	134	116	147	147
CIB/WB_22/2017	140.078	35.146	Chiba	203	203	196	181	223	225	85	95	216	245	104	106	210	212	159	159	152	152	110	110	196	186	195	195	226	230	242	242	177	177	124	124	79	95	91	89	110	110	232	232	229	229	112	134	160	157
CIB/WB_23/2017	140.078	35.0632	Chiba	203	201	192	206	203	221	85	101	241	249	108	108	210	212	159	159	152	162	110	114	188	188	195	195	226	228	256	256	165	175	124	120	79	87	91	91	108	113	232	232	229	229	134	110	147	147
CIB/WB_24/2017	140.042	35.0693	Chiba	197	197	192	206	203	203	85	85	245	249	110	106	210	212	159	159	163	163	109	111	196	186	195	186	230	230	256	256	170	168	120	120	79	87	91	96	113	110	232	206	229	240	112	134	147	147
CIB/WB_25/2017	140.016	35.1043	Chiba	203	205	181	198	203	203	85	85	241	241	104	110	210	210	159	159	152	152	110	114	188	188	195	195	226	226	256	256	175	151	124	124	79	87	91	91	108	110	236	236	225	240	134	134	147	160
CIB/WB_26/2017	139.953	35.9793	Chiba	201	201	181	206	223	223	85	85	216	241	110	110	210	210	159	159	152	152	114	114	196	196	195	195	222	222	242	256	170	170	124	124	87	87	91	93	108	110	232	232	229	229	110	110	160	157
CIB/WB_27/2018	139.953	35.9793	Chiba	203	207	181	181	223	223	85	85	241	249	110	110	189	210	159	159	153	141	113	113	196	186	195	195	226	228	256	256	172	179	124	111	79	87	91	89	110	109	232	206	229	240	112	114	147	157
CIB/WB_28/2018	139.953	34.9793	Chiba	203	197	192	192	221	221	85	85	241	241	110	106	210	212	159	159	152	162	112	114	188	188	195	195	226	226	242	256	175	149	127	120	79	95	91	91	114	110	244	232	241	241	112	134	147	147
CIB/WB_29/2018	139.953	34.9793	Chiba	197	197	196	192	203	203	85	85	245	245	110	110	210	210	159	164	152	152	112	114	196	188	195	195	230	230	256	256	175	151	124	124	87	95	91	93	114	108	232	232	229	229	114	114	147	147
CIB/WB_30/2018	139.953	34.9793	Chiba	203	197	192	192	203	223	85	101	216	216	104	104	210	212	159	164	162	162	112	112	196	188	195	195	238	238	256	256	175	170	127	124	87	96	91	91	114	110	236	232	227	227	112	134	147	160
CIB/WB_31/2018	139.95	34.9667	Chiba	197	197	192	206	221	221	85	85	245	245	110	112	210	212	159	156	152	152	114	114	186	186	195	195	226	230	256	256	172	175	124	124	79	79	91	96	114	110	236	232	225	225	134	134	160	157
CIB/WB_32/2018	139.95	34.9667	Chiba	203	197	196	192	203	203	85	85	216	241	104	106	210	210	159	159	169	169	112	114	196	186	195	195	226	230	242	256	175	149	124	124	81	81	91	93	108	110	236	236	229	229	112	114	147	147
CIB/WB_33/2017	139.891	35.9377	Chiba	205	205	181	181	203	225	85	85	241	245	104	108	210	210	159	159	152	152	114	114	196	196	195	195	226	222	256	256	175	170	124	111	87	87	91	93	110	110	232	232	229	229	110	110	160	157
CIB/WB_34/2017	139.891	36.021	Chiba	203	207	206	206	203	203	85	95	241	245	104	108	210	210	159	156	152	141	114	114	196	186	195	195	226	222	256	256	172	151	124	124	79	87	91	93	108	108	232	232	240	240	112	134	157	157
CIB/WB_35/2017	139.891	35.9377	Chiba	197	207	181	206	203	225	85	85	216	241	104	110	210	210	159	159	152	162	114	114	196	196	195	195	230	230	242	256	178	151	127	124	79	87	91	91	108	110	236	244	229	225	112	134	160	157
CIB/WB_36/2018	139.891	35.0627	Chiba	203	195	206	206	203	225	85	85	245	249	104	110	210	210	159	156	164	164	110	114	186	186	195	195	236	236	242	256	172	175	124	120	89	81	91	91	113	110	206	206	229	225	112	134	147	147
CIB/WB_37/2018	139.828	35.1043	Chiba	197	193	181	192	226	226	85	85	241	249	104	108	210	210	156	156	152	162	110	112	186	186	195	195	238	230	256	256	165	175	124	120	87	95	93	93	108	110	232	232	229	229	112	116	147	147
KNG/WB_1/2017	139.333	35.498	Kanagawa	195	195	181	198	203	234	95	95	241	239	104	110	227	214	159	156	162	164	113	113	186	186	195	195	226	226	242	258	175	177	127	122	93	93	87	91	108	113	204	228	229	240	110	110	160	160
KNG/WB_2/2017	139.3	35.5104	Kanagawa	203	195	192	198	203	234	85	99	241	249	106	106	214	229	156	156	152	152	108	113	186	186	195	197	226	236	258	258	165	179	127	124	87	93	87	87	113	109	204	232	240	227	112	134	160	160
KNG/WB_3/2017	139.287	35.4023	Kanagawa	197	197	198	198	203	223	85	97	241	251	104	106	227	214	156	156	152	160	110	114	186	201	197	197	226	226	256	256	165	175	127	127	79	87	87	91	108	117	232	230	225	227	112	112	147	160
KNG/WB_4/2017	139.272	35.4185	Kanagawa	195	195	198	198	223	223	85	97	249	251	110	106	197	197	156	156	152	164	114	128	201	201	195	197	226	226	256	256	175	177	127	127	87	93	91	91	113	123	228	232	234	227	110	110	147	158
KNG/WB_5/2017	139.272	35.4185	Kanagawa	195	195	198	198	223	234	85	85	241	241	104	106	227	214	156	156	152	160	109	109	193	201	195	197	226	236	258	258	179	177	127	124	87	93	87	91	113	123	232	232	225	227	134	110	147	147
KNG/WB_6/2017	139.266	35.396	Kanagawa	203	203	192	198	203	234	85	85	239	239	106	108	227	227	159	156	152	160	113	113	188	188	195	197	226	226	258	258	165	181	127	127	93	93	87	87	114	113	228	232	229	240	134	134	160	158
KNG/WB_7/2017	139.266	35.396	Kanagawa	197	205	198	198	203	203	85	99	241	239	110	106	225	225	156	156	152	152	130	114	186	186	197	197	226	226	242	258	175	177	127	127	93	93	87	91	108	123	228	228	225	240	118	124	147	147
KNG/WB_8/2017	139.266	35.396	Kanagawa	197	197	192	198	203	234	95	99	241	245	104	115	227	225	156	156	152	152	114	114	186	201	201	197	226	226	242	242	175	177	127	127	87	93	91	93	117	117	228	228	225	227	134	124	147	147
KNG/WB_9/2017	139.266	35.4793	Kanagawa	197	197	181	198	203	203	85	85	235	241	104	108	210	225	159	156	152	143	114	114	186	188	204	197	226	232	256	256	165	165	127	124	87	87	87	93	114	110	204	228	240	240	112	112	147	158
KNG/WB_10/2017	139.266	35.4793	Kanagawa	197	205	202	192	203	234	95	99	239	239	104	106	214	214	156	156	153	153	109	127	186	186	197	197	226	226	256	258	172	175	127	120	93	93	87	87	114	117	204	228	225	227	112	125	160	160
KNG/WB_11/2018	139.266	35.4793	Kanagawa	197	205	192	198	203	203	85	95	235	241	106	108	227	214	156	156	162	164	114	114	186	186	195	197	238	238	242	256	165	164	127	127	87	87	87	91	123	106	232	230	234	227	112	134	147	147
KNG/WB_12/2017	139.22	35.3747	Kanagawa	195	195	192	198	225	234	85	85	241	251	104	106	225	214	156	156	152	164	130	114	186	201	197	197	226	226	242	258	165	177	127	127	79	87	87	93	113	117	228	228	225	227	134	110	160	160
KNG/WB_13/2017	139.203	35.3127	Kanagawa	203	201	181	181	223	223	85	85	218	239	110	108	210	225	159	159	152	152	110	126	188	201	204	201	236	232	256	256	165	177	124	124	87	93	91	91	114	113	232	232	227	227	134	134	160	158
KNG/WB_14/2017	139.203	35.3127	Kanagawa	203	203	202	202	203	223	95	99	216	241	110	108	210	225	156	164	162	162	110	114	186	195	201	197	226	226	256	256	175	181	127	127	93	93	87	91	113	110	204	204	229	240	112	134	147	160
KNG/WB_15/2017	139.173	35.3671	Kanagawa	197	205	181	198	203	234	85	85	241	241	104	104	225	214	156	156	152	162	114	114	186	186	197	197	226	226	256	258	175	177	127	127	87	87	87	87	114	113	228	228	240	227	112	112	147	160
KNG/WB_16/2017	139.166	35.3789	Kanagawa	197	205	192	192	203	203	95	95	241	239	104	110	214	229	156	156	152	160	110	114	186	186	204	197	226	226	242	242	179	181	127	127	79	93	91	93	113	110	204	228	240	240	118	120	147	160
KNG/WB_17/2017	139.161	35.3864	Kanagawa	203	195	198	198	203	223	85	95	239	239	106	108	225	225	156	156	152	160	110	114	186	188	195	197	226	226	258	258	175	181	127	127	93	93	91	93	114	117	204	228	227	227	134	110	147	160
KNG/WB_18/2017	139.161	35.3864	Kanagawa	197	205	192	198	203	203	95	99	247	241	104	104	225	214	156	156	152	152	114	114	188	188	197	197	226	226	242	256	175	181	127	120	87	93	87	87	108	113	228	232	240	240	118	124	147	160
KNG/WB_19/2017	139.156	35.3786	Kanagawa	195	195	192	205	203	203	95	99	235	241	110	108	225	225	156	156	152	160	110	114	186	186	195	195	226	226	256	258	175	181	127	127	87	87	87	93	110	117	228	232	240	240	120	124	147	160
KNG/WB_20/2017	139.142	35.146	Kanagawa	195	195	198	198	203	225	85	99	247	241	104	110	227	227	159	159	143	164	114	114	186	186	201	201	226	232	256	258	175	181	127	127	87	93	91	91	126	126	204	232	229	225	110	110	147	147
KNG/WB_21/2017	139.142	35.146	Kanagawa	203	195	202	198	223	225	85	97	247	239	106	112	225	225	159	159	152	152	114	114	186	180	195	197	226	236	256	258	165	175	127	127	87	93	87	87	113	126	204	228	227	227	134	110	147	147
KNG/WB_22/2017	139.142	35.146	Kanagawa	197	207	181	181	223	223	85	85	235	241	112	112	225	229	162	162	152	162	114	126	190	190	195	201	232	232	256	256	165	165	127	127	87	87	91	91	126	121	237	228	225	227	112	116	160	158
KNG/WB_23/2017	139.142	35.146	Kanagawa	205	205	181	205	223	234	85	85	239	239	104	108	210	229	159	156	152	152	114	114	188	190	195	197	226	232	242	258	165	164	127	124	87	93	87	87	108	126	232	232	225	230	134	134	147	147
KNG/WB_24/2017	139.141	35.3543	Kanagawa	197	205	192	198	203	234	97	99	239	239	104	110	214	229	156	156	152	152	110	110	186	188	195	197	226	226	242	256	175	181	127	127	93	93	87	87	113	117	205	231	227	227	134	134	147	147
KNG/WB_25/2017	139.141	35.3127	Kanagawa	203	205	192	198	225	227	85	95	235	241	104	104	210	210	159	159	164	166	110	114	186	195	195	204	226	232	256	256	165	177	127	127	93	93	91	91	113	110	205	231	240	227	112	124	160	160
KNG/WB_26/2017	139.129	35.3029	Kanagawa	203	203	198	198	225	225	97	95	241	239	110	106	214	229	156	156	152	152	110	110	186	188	195	195	226	226	242	258	175	177	127	127	87	93	87	87	117	117	232	232	229	229	110	110	147	147
KNG/WB_27/2017	139.108	35.3155	Kanagawa	203	199	181	198	225	234	97	97	247	245	110	108	227	227	159	156	152	152	114	126	186	188	195	197	226	226	258	258	175	177	122	124	93	93	87	93	113	117	204	232	229	229	110	116	147	147
KNG/WB_28/2017	139.1	35.3206	Kanagawa	203	195	192	205	225	225	85	97	247	247	110	110	229	229	156	156	152	162	110	114	186	188	197	197	226	236	258	258	177	181	127	124	93	93	87	87	126	117	204	232	240	240	134	110	147	160
KNG/WB_29/2017	139.078	35.3127	Kanagawa	195	195	205	205	225	234	97	97	239	239	110	110	227	214	159	156	152	162	114	114	186	186	195	201	226	226	256	258	175	177	127	127	87	87	91	93	113	117	228	232	229	229	134	116	147	147
KNG/WB_30/2017	139.078	35.3127	Kanagawa	203	195	181	198	203	225	85	97	247	251	110	110	227	229	156	156	152	152	114	126	186	186	201	201	226	236	242	258	175	177	127	127	93	93	87	87	113	117	204	232	229	240	134	110	147	160
KNG/WB_31/2017	139.078	35.146	Kanagawa	205	205	202	205	234	234	85	85	239	239	110	108	210	227	156	164	152	152	110	114	188	188	201	201	226	226	242	256	165	175	127	124	93	93	87	93	126	117	228	232	240	230	134	134	160	160
KNG/WB_32/2017	139.078	35.146	Kanagawa	205	205	198	198	225	234	85	95	239	239	110	110	210	229	159	156	152	152	114	114	188	188	197	197	226	226	242	258	165	175	127	124	87	93	93	93	126	126	228	232	225	227	112	112	160	160
KNG/WB_33/2017	139.078	35.146	Kanagawa	197	205	202	198	203	203	85	85	239	239	104	110	227	229	159	156	143	162	114	114	186	186	195	204	226	226	256	258	165	181	127	127	87	93	87	91	108	108	204	204	229	240	112	112	160	158
KNG/WB_34/2017	139.078	35.146	Kanagawa	205	205	181	202	234	234	85	97	247	239	104	110	227	229	156	156	152	152	114	114	188	188	195	197	226	232	256	256	165	165	127	124	87	93	91	93	108	126	228	228	225	230	134	134	147	160
KNG/WB_35/2017	139.016	35.3127	Kanagawa	195	195	198	205	203	225	85	85	247	241	110	106	229	229	156	162	152	162	126	126	186	186	195	195	226	226	256	258	175	177	127	120	87	93	87	93	113	126	204	204	229	229	134	110	160	160
KNG/WB_36/2017	139.016	35.3127	Kanagawa	195	195	192	205	225	234	85	101	241	239	110	106	227	229	159	162	152	152	110	126	186	201	195	195	226	226	256	258	177	168	127	120	87	87	87	93	126	126	204	228	229	229	134	134	160	160
NGT/WB_1/2014	138.84	37.1908	Niigata	197	195	181	188	203	203	85	99	241	241	104	106	210	210	155	170	152	164	110	110	193	193	195	195	226	226	256	256	175	160	127	127	93	93	87	91	123	123	205	205	225	225	116	124	147	147
NGT/WB_2/2014	138.84	37.1908	Niigata	203	201	181	181	203	203	85	85	243	247	110	110	189	210	155	158	160	160	111	115	188	184	197	197	226	228	242	242	175	179	127	122	87	93	87	91	114	123	232	232	225	227	110	116	147	147
NGT/WB_3/2014	138.84	37.1908	Niigata	201	201	181	198	203	234	85	97	243	245	104	110	189	210	158	158	160	160	115	126	188	184	197	197	238	228	242	256	175	160	122	124	87	87	87	87	114	113	232	232	225	240	110	110	147	147
NGT/WB_4/2014	138.737	37.2839	Niigata	197	195	196	192	203	225	85	89	216	243	110	110	210	206	155	155	152	152	110	110	186	186	195	201	226	226	242	256	175	177	122	122	93	95	91	91	114	123	205	205	225	240	124	124	147	147
NGT/WB_5/2015	138.708	37.3222	Niigata	199	195	192	192	203	203	85	85	216	216	106	112	210	225	155	158	164	160	110	110	193	193	201	197	226	226	242	256	175	177	122	122	95	95	87	87	114	114	205	230	225	240	110	116	158	158
NGT/WB_6/2014	138.705	37.3152	Niigata	203	191	192	192	203	203	85	85	241	241	110	106	210	225	170	170	152	164	110	110	186	186	195	197	226	226	242	256	175	160	127	122	89	89	87	93	114	114	220	205	225	240	116	124	147	160
NGT/WB_7/2014	138.705	37.3152	Niigata	203	203	192	192	203	203	85	85	243	241	110	106	210	225	155	170	152	164	110	110	193	193	195	197	226	226	242	242	175	175	127	122	87	87	91	93	113	123	220	205	225	240	116	124	147	160
NGT/WB_8/2014	138.705	37.3152	Niigata	203	191	192	192	203	203	85	83	243	245	106	108	210	227	155	170	164	164	110	110	186	186	195	197	226	226	242	242	172	175	127	122	93	107	93	93	113	106	237	205	225	225	116	124	147	160
NGT/WB_9/2014	138.68	37.2192	Niigata	191	191	196	181	203	203	85	89	216	243	106	106	210	210	155	155	152	164	111	111	193	193	195	201	226	226	242	256	175	160	127	122	93	93	87	91	114	110	204	234	225	227	110	124	147	158
NGT/WB_10/2014	138.672	37.1875	Niigata	203	197	196	192	203	205	85	85	216	243	110	106	210	206	155	170	152	164	110	110	186	186	195	199	226	230	242	242	172	172	127	122	89	87	93	96	114	114	237	204	225	225	110	116	160	158
NGT/WB_11/2014	138.666	37.2927	Niigata	197	191	192	198	203	205	85	85	216	245	106	106	210	206	155	155	166	166	110	110	186	186	195	204	226	226	242	242	175	177	127	122	79	87	87	93	114	123	205	205	240	240	118	125	147	158
NGT/WB_12/2014	138.666	37.2927	Niigata	197	197	192	192	203	205	85	83	216	241	104	106	206	225	155	170	152	164	110	114	186	186	195	197	226	226	242	242	175	177	127	122	79	93	87	93	114	106	205	205	240	239	110	116	147	158
NGT/WB_13/2015	138.646	37.2378	Niigata	203	191	181	181	203	203	109	109	216	239	108	112	210	210	155	155	164	164	110	110	193	186	195	201	236	236	256	256	175	177	127	124	93	93	87	87	114	117	204	204	240	227	116	116	147	158
NGT/WB_14/2015	138.566	37.3064	Niigata	195	191	181	192	203	203	85	85	249	249	108	108	210	210	155	170	152	160	110	110	193	186	195	201	226	226	242	242	172	175	122	124	93	93	87	91	114	117	205	233	225	227	116	116	147	147
NGT/WB_15/2015	138.566	37.3064	Niigata	195	191	192	192	203	203	85	85	235	239	108	108	210	210	155	155	152	160	110	110	193	193	195	201	226	226	242	242	172	175	122	124	81	95	87	91	114	117	205	233	225	240	116	116	147	158
NGT/WB_16/2015	138.329	36.9471	Niigata	203	195	192	192	203	225	85	85	216	241	104	112	210	227	170	161	164	160	110	110	186	186	195	195	226	226	256	256	172	175	122	122	93	93	87	93	114	114	205	205	225	240	110	110	160	158
NGT/WB_17/2015	138.329	36.9471	Niigata	195	195	192	192	203	203	85	85	216	241	108	108	227	206	170	170	160	160	110	114	196	196	195	195	226	226	242	256	172	175	127	124	93	93	87	93	114	106	205	233	225	225	118	116	147	160
NGT/WB_18/2015	138.329	36.9471	Niigata	203	201	181	192	203	203	85	85	216	216	110	108	210	206	170	170	160	160	110	128	186	186	195	197	226	226	242	242	172	175	127	127	93	93	87	93	114	117	205	205	225	225	116	116	147	160
NGT/WB_19/2015	138.185	37.0132	Niigata	201	205	192	192	203	235	85	85	247	241	106	106	210	227	155	158	160	160	130	115	186	184	195	197	226	226	242	242	179	177	127	127	93	96	87	91	114	113	204	204	225	240	110	110	147	160
NGT/WB_20/2015	138.185	37.0132	Niigata	205	205	192	192	203	203	85	85	241	241	106	106	210	227	155	155	152	160	110	114	186	186	195	197	226	226	242	242	175	177	127	127	93	93	87	93	114	106	204	204	225	241	112	110	147	160
NGT/WB_21/2015	138.144	37.1542	Niigata	203	195	181	181	203	234	111	125	216	247	104	110	210	227	155	161	162	162	112	126	188	188	197	197	226	232	256	256	165	168	122	124	93	93	87	87	108	113	204	204	229	225	110	110	158	158
NGT/WB_22/2014	138.13	37.1198	Niigata	203	203	192	192	203	203	85	97	247	239	106	106	189	227	155	162	152	160	128	126	193	193	195	195	226	226	242	242	160	177	127	122	93	93	87	93	114	128	204	204	240	234	110	110	147	147
NGT/WB_23/2014	138.13	37.1198	Niigata	203	205	192	188	203	203	85	97	241	239	106	108	189	206	164	162	152	152	128	115	193	186	195	197	226	226	242	256	175	177	122	122	93	93	87	93	114	114	204	204	240	234	112	112	147	147
NGT/WB_24/2014	138.13	37.1198	Niigata	205	191	181	188	203	203	85	97	247	239	110	108	189	206	164	162	152	152	128	126	186	186	195	197	226	226	242	242	175	177	122	122	93	93	91	93	114	114	204	204	234	234	110	110	147	147
NGT/WB_25/2014	138.13	37.1198	Niigata	205	191	181	192	203	203	85	85	241	239	110	108	189	210	162	170	160	160	111	126	186	186	195	195	226	226	242	242	175	160	127	122	93	93	87	93	114	114	204	204	240	234	112	110	147	147
NGT/WB_26/2014	138.13	37.1198	Niigata	195	191	192	192	203	203	85	85	235	239	104	106	206	206	159	162	152	152	111	128	186	184	195	197	226	226	242	242	175	177	127	122	93	93	87	93	114	128	204	220	225	227	110	110	147	147
NGT/WB_27/2014	138.13	37.1198	Niigata	205	191	181	188	203	203	85	97	247	239	106	108	189	206	159	162	152	152	128	126	193	186	195	197	226	226	242	242	175	177	122	122	93	93	91	93	114	114	204	204	225	234	110	110	147	147
NGT/WB_28/2014	138.126	37.1197	Niigata	203	191	192	188	203	203	85	85	235	239	106	106	227	206	159	162	152	160	128	115	193	184	195	197	238	226	242	242	175	160	127	127	93	93	93	93	114	114	204	220	225	240	112	110	147	147
NGT/WB_29/2015	138.126	37.0973	Niigata	199	191	192	192	203	203	109	109	241	241	106	106	210	227	156	172	160	160	110	110	186	186	195	204	226	226	242	242	175	175	127	122	93	93	87	93	114	114	204	204	225	240	110	116	147	147
NGT/WB_30/2015	138.126	37.0973	Niigata	195	205	181	192	203	203	109	113	241	239	104	106	189	206	170	158	152	160	110	114	188	184	197	197	226	226	242	242	175	177	127	127	93	93	91	93	113	106	204	204	234	234	118	116	147	158
NGT/WB_31/2015	138.126	37.0973	Niigata	207	191	192	188	203	234	109	127	241	239	106	112	210	206	156	172	152	152	110	128	188	188	195	204	238	236	242	242	175	177	127	122	93	93	87	87	114	113	204	204	240	234	110	110	147	147
NGT/WB_32/2014	138.005	37.0106	Niigata	207	195	181	181	203	234	85	85	241	241	108	108	189	227	170	170	152	162	110	110	193	186	195	195	226	226	242	242	175	177	127	127	93	93	87	87	113	117	236	204	225	227	110	110	147	147
NGT/WB_33/2014	138.005	37.0106	Niigata	201	207	181	192	203	203	85	85	241	254	104	108	227	225	172	162	152	152	110	110	193	193	195	195	226	226	242	256	175	177	127	122	93	93	87	93	113	115	236	204	225	227	110	110	147	157
NGT/WB_34/2014	137.851	36.9003	Niigata	203	203	192	192	203	203	85	85	247	241	108	108	210	212	170	158	152	152	110	114	186	186	195	197	226	226	242	242	175	164	127	122	93	96	87	87	113	115	236	204	227	227	110	110	147	158
TYM/WB_1/2015	137.596	36.9049	Toyama	203	191	181	181	203	203	85	85	247	235	104	106	227	206	162	170	152	160	110	114	193	186	204	197	226	226	242	242	172	175	127	122	93	93	87	93	113	113	235	205	240	227	110	110	160	160
TYM/WB_2/2015	137.593	36.9747	Toyama	203	205	192	192	234	234	85	85	247	235	110	110	212	212	158	158	152	160	130	114	186	186	197	197	226	226	242	242	160	160	124	124	89	93	87	93	121	121	205	205	240	240	118	110	147	147
TYM/WB_3/2014	137.564	36.9391	Toyama	203	201	181	198	203	234	85	85	247	235	110	110	210	210	155	170	152	160	130	111	188	188	195	197	226	226	242	242	175	177	127	127	87	96	91	91	113	113	204	204	234	227	112	120	147	147
TYM/WB_4/2014	137.564	36.9391	Toyama	203	201	192	192	203	203	85	85	245	239	104	110	189	210	155	155	152	152	111	111	188	188	197	197	226	228	242	248	160	160	127	122	93	91	87	91	113	117	236	204	240	227	112	120	147	160
TYM/WB_5/2014	137.564	36.9391	Toyama	203	203	192	192	203	203	85	85	245	239	110	110	210	210	155	162	152	160	110	130	188	188	204	197	226	228	242	256	160	160	127	122	93	91	87	93	114	113	236	240	227	227	110	110	147	160
TYM/WB_6/2014	137.564	36.8958	Toyama	203	195	192	192	203	234	85	85	241	241	110	108	210	210	155	170	152	162	130	111	193	195	195	197	226	226	242	242	175	175	122	122	93	93	87	91	114	123	204	204	240	240	118	110	147	158
TYM/WB_7/2015	137.564	36.8958	Toyama	191	191	192	192	203	205	85	85	239	239	110	108	210	225	170	158	158	162	110	110	188	175	195	197	226	226	242	242	177	164	127	127	87	87	87	87	114	123	237	228	227	227	116	120	147	147
TYM/WB_8/2015	137.081	36.66	Toyama	201	199	196	192	223	234	85	97	245	239	104	104	210	210	159	159	152	152	130	126	186	186	195	197	226	228	242	242	175	179	124	129	93	96	87	93	113	117	220	220	240	240	134	110	147	147
TYM/WB_9/2014	137.07	36.6497	Toyama	201	199	181	192	203	223	85	97	247	235	104	110	210	212	155	158	152	152	111	115	186	186	195	201	226	236	242	248	179	177	127	122	93	96	87	91	114	113	232	232	240	240	110	110	147	158
TYM/WB_10/2014	137.07	36.6497	Toyama	201	199	181	192	234	234	85	85	247	235	104	110	189	212	158	158	152	152	111	126	188	184	195	199	238	228	242	258	179	177	127	127	87	96	91	93	113	110	232	240	225	225	134	110	147	147
TYM/WB_11/2014	136.987	36.8573	Toyama	199	199	192	198	223	225	85	97	235	239	104	110	210	212	155	158	152	160	116	114	193	193	195	201	238	236	256	248	165	175	122	129	87	93	93	93	108	123	236	232	225	241	110	110	147	147
TYM/WB_12/2014	136.807	36.6138	Toyama	201	199	181	198	203	223	85	97	243	243	110	110	197	197	158	158	152	160	110	130	186	186	195	195	238	236	242	248	175	179	127	120	87	96	87	93	123	117	204	232	241	241	110	119	147	147
ISK/WB_1/2017	136.828	36.896	Ishikawa	199	199	181	192	203	203	85	97	243	241	104	110	189	210	159	156	162	162	110	126	188	184	195	199	226	226	242	256	165	179	129	120	87	91	87	91	114	123	237	204	225	240	118	124	147	158
ISK/WB_2/2017	136.828	36.8126	Ishikawa	199	199	192	198	203	225	85	85	247	239	104	112	212	212	159	156	152	160	130	114	184	184	201	199	238	236	242	242	179	170	124	120	87	96	87	89	114	110	237	232	225	240	118	110	147	158
ISK/WB_3/2017	136.828	36.9793	Ishikawa	203	203	192	198	225	234	85	97	235	239	110	110	227	212	159	150	152	160	110	114	186	186	195	195	226	228	242	242	165	175	129	129	87	87	91	93	113	110	232	240	229	229	112	134	147	158
ISK/WB_4/2017	136.828	36.9793	Ishikawa	203	201	192	198	225	225	85	97	235	239	104	110	212	212	159	150	160	160	130	114	186	186	195	195	226	228	242	242	165	175	129	129	87	96	87	91	113	110	232	220	229	229	112	112	147	158
ISK/WB_5/2017	136.805	36.6738	Ishikawa	201	205	181	192	203	234	85	97	247	241	104	115	210	210	159	156	152	152	110	110	186	186	201	201	226	236	242	256	175	179	127	120	81	98	87	91	123	110	204	220	225	240	112	134	147	147
ISK/WB_6/2017	136.766	36.771	Ishikawa	199	191	198	198	203	203	85	97	245	245	110	110	212	212	159	159	143	160	110	114	186	175	195	201	236	228	242	256	172	175	129	120	87	87	93	93	114	110	204	232	225	240	134	110	147	158
ISK/WB_7/2017	136.766	36.6876	Ishikawa	199	199	181	192	223	234	101	97	235	241	110	112	210	212	156	156	152	152	110	114	196	196	195	199	226	236	242	256	179	160	127	120	87	96	87	91	110	117	236	204	225	227	110	110	147	158
ISK/WB_8/2017	136.766	36.646	Ishikawa	199	199	181	192	203	225	85	85	247	239	110	115	227	212	159	159	160	160	110	114	186	175	201	201	226	226	256	248	165	179	127	122	87	96	87	93	114	114	237	220	225	240	134	134	147	147
ISK/WB_9/2017	136.766	36.8126	Ishikawa	199	195	198	198	203	223	85	85	239	239	104	110	210	212	159	159	160	160	110	130	184	184	195	195	226	228	242	248	172	175	127	127	96	96	91	91	110	110	232	240	229	225	110	110	147	147
ISK/WB_10/2017	136.766	36.646	Ishikawa	199	195	192	192	203	203	85	85	241	245	104	110	227	212	159	159	160	160	110	116	175	175	186	197	226	236	242	242	175	160	127	127	93	96	93	93	114	110	220	240	229	225	112	134	147	147
ISK/WB_11/2017	136.766	36.646	Ishikawa	203	205	192	192	203	223	85	97	235	239	104	117	212	212	159	159	152	160	130	114	188	188	195	195	226	224	242	258	175	179	127	129	96	96	87	87	114	114	232	220	229	225	110	110	147	158
ISK/WB_12/2017	136.766	36.6876	Ishikawa	203	201	181	192	223	225	85	85	235	241	112	115	212	212	159	156	152	152	110	126	186	188	195	201	238	236	256	248	162	162	127	129	96	96	87	87	114	110	232	220	225	240	110	110	147	147
ISK/WB_13/2017	136.766	36.6876	Ishikawa	197	197	181	198	223	234	85	97	235	239	112	112	212	212	159	159	160	160	110	130	186	186	195	197	226	236	242	242	165	164	127	129	87	87	91	93	110	110	232	220	229	225	112	112	147	158
ISK/WB_14/2017	136.766	36.9376	Ishikawa	197	201	192	192	223	234	85	85	235	245	104	112	210	212	159	156	160	160	110	114	175	175	195	195	226	226	242	248	165	165	127	129	87	96	91	93	110	110	236	220	227	227	134	134	147	147
ISK/WB_15/2017	136.703	36.4793	Ishikawa	201	193	181	181	225	234	85	85	247	235	104	112	189	189	159	159	162	164	110	130	184	184	195	201	238	238	242	248	175	159	127	120	87	83	87	87	110	110	232	232	229	225	112	112	147	147
ISK/WB_16/2017	136.703	36.5627	Ishikawa	197	201	192	192	203	223	85	97	235	245	104	104	210	212	159	159	153	153	129	127	186	186	195	195	238	236	242	242	165	179	127	129	87	96	87	93	113	123	232	220	229	240	112	134	147	158
ISK/WB_17/2017	136.703	36.3543	Ishikawa	203	205	196	192	223	223	85	85	247	218	104	104	189	227	159	159	153	160	110	110	188	184	195	195	226	228	242	256	175	179	124	129	87	87	91	91	113	123	232	220	225	225	134	134	147	147
ISK/WB_18/2017	136.641	36.4793	Ishikawa	201	201	192	198	225	234	85	85	243	245	104	110	212	212	159	159	160	160	110	130	196	196	195	195	226	226	256	256	172	175	127	127	96	96	91	91	114	110	237	220	225	240	110	110	158	158
ISK/WB_19/2017	136.641	36.396	Ishikawa	203	207	192	198	203	225	85	97	247	235	104	110	189	227	159	159	160	160	110	110	186	186	195	195	236	236	242	248	160	170	127	129	96	96	93	93	114	114	220	240	225	240	134	110	147	147
ISK/WB_20/2017	136.641	36.4793	Ishikawa	203	201	192	192	203	203	85	101	247	247	104	112	189	227	159	172	152	160	110	126	188	188	195	201	238	238	242	256	160	160	127	120	87	87	91	93	114	123	236	204	225	240	112	118	147	147
ISK/WB_21/2017	136.641	36.4793	Ishikawa	201	193	192	192	223	227	85	101	247	247	104	104	210	227	159	159	152	160	110	130	193	193	195	197	238	238	242	256	162	162	127	124	87	87	91	93	114	110	236	220	225	240	112	118	147	147
ISK/WB_22/2017	136.641	36.396	Ishikawa	207	205	181	198	203	203	85	97	247	239	104	110	189	227	159	159	160	160	110	110	193	186	195	195	226	236	242	248	165	160	127	129	96	96	87	93	114	113	232	240	225	240	112	134	147	147
ISK/WB_23/2017	136.641	36.4377	Ishikawa	205	205	196	198	203	227	85	97	235	241	104	110	210	210	159	172	152	159	107	124	186	186	195	197	238	236	242	248	160	160	127	124	79	96	87	93	123	110	204	220	225	225	134	168	147	147
ISK/WB_24/2018	136.641	36.3127	Ishikawa	201	205	181	192	203	234	85	101	243	239	110	112	227	212	159	159	153	160	129	113	186	186	195	201	226	226	242	242	160	177	122	124	87	96	87	93	114	114	236	232	225	225	112	112	147	158
ISK/WB_25/2018	136.641	36.3127	Ishikawa	197	201	192	192	203	203	85	85	247	241	104	117	189	210	NA	NA	161	161	114	127	186	186	195	195	238	226	242	242	175	160	127	129	87	87	87	87	114	114	204	232	240	227	112	112	158	145
ISK/WB_26/2018	136.641	36.396	Ishikawa	203	201	181	181	203	234	85	101	243	235	104	110	210	210	159	159	160	160	110	130	186	188	201	197	226	226	258	248	172	175	122	129	79	96	87	93	114	117	236	228	229	225	112	134	147	160
ISK/WB_27/2018	136.641	36.396	Ishikawa	197	197	181	192	223	226	85	85	235	241	110	117	210	212	159	159	160	160	110	114	196	196	201	197	226	230	242	248	179	160	127	122	87	96	87	87	114	110	232	240	225	241	112	134	147	157
ISK/WB_28/2018	136.641	36.396	Ishikawa	201	201	181	192	203	234	85	101	247	235	104	110	210	227	159	172	152	160	110	130	188	188	197	197	226	228	242	248	165	164	127	129	79	96	87	91	113	117	236	220	225	227	134	134	147	160
ISK/WB_29/2018	136.641	36.3543	Ishikawa	203	201	196	196	203	227	85	85	247	235	104	112	210	227	159	172	152	160	110	130	188	184	195	195	226	226	242	256	179	177	122	122	96	96	87	93	113	117	220	220	225	225	112	112	147	158
ISK/WB_30/2018	136.641	36.3543	Ishikawa	203	207	196	198	203	223	85	85	243	247	104	110	210	210	156	172	152	160	130	114	186	184	195	195	226	230	242	258	179	160	129	129	89	98	87	93	114	108	228	220	225	241	112	134	147	147
ISK/WB_31/2017	136.578	36.4793	Ishikawa	203	203	181	192	203	234	85	85	235	239	104	110	189	227	159	156	152	160	110	126	186	186	195	201	226	226	242	256	175	162	122	129	96	96	87	91	108	110	236	240	225	225	112	134	147	147
ISK/WB_32/2017	136.578	36.4793	Ishikawa	203	203	181	192	203	223	97	97	235	239	110	112	210	212	159	156	152	160	110	130	183	183	195	195	226	226	242	256	165	160	122	129	96	96	87	91	114	110	236	240	240	240	112	134	147	158
ISK/WB_33/2017	136.578	36.4793	Ishikawa	203	203	192	192	223	234	97	97	235	239	104	110	189	210	159	156	152	160	110	126	183	183	195	195	226	226	242	256	165	160	122	129	96	96	87	91	108	110	232	240	225	225	112	134	147	147
ISK/WB_34/2017	136.578	36.3127	Ishikawa	201	207	192	198	203	219	85	85	243	245	104	110	210	212	159	164	152	159	109	121	188	188	195	204	238	226	248	248	179	160	122	124	79	83	91	91	114	110	228	240	225	227	110	110	147	147
FKI/WB_1/2015	136.253	35.7217	Fukui	201	201	196	192	203	203	85	97	247	235	104	112	189	210	158	158	152	160	130	114	186	188	195	195	238	228	242	242	175	179	122	124	96	95	87	87	114	110	232	239	225	225	134	110	147	158
FKI/WB_2/2014	136.239	35.7233	Fukui	203	201	196	192	203	225	85	85	235	235	104	104	227	227	158	158	162	160	130	116	188	188	195	201	238	238	248	248	160	177	127	129	91	96	87	91	126	115	236	220	229	225	134	110	147	160
FKI/WB_3/2014	136.239	35.7233	Fukui	203	191	181	181	203	223	85	85	247	245	104	110	189	212	162	158	152	160	111	115	188	188	195	197	238	238	242	242	175	179	127	122	93	96	87	87	113	110	228	240	229	225	134	134	147	158
FKI/WB_4/2014	136.239	35.7233	Fukui	203	203	196	181	223	223	85	85	241	245	104	112	189	212	162	158	160	160	111	126	188	188	195	197	238	236	242	242	175	160	127	122	93	96	87	93	123	110	236	236	229	240	134	134	147	158
FKI/WB_5/2015	136.239	35.7233	Fukui	201	201	196	192	203	203	85	83	241	239	104	112	189	189	162	158	152	160	130	114	198	198	195	195	238	228	242	242	175	179	122	124	87	95	87	87	114	110	232	235	240	227	110	110	158	145
FKI/WB_6/2015	136.201	35.7374	Fukui	203	201	181	192	203	225	83	83	247	249	110	110	212	212	155	158	164	161	110	110	188	184	195	201	238	226	242	242	175	160	127	127	98	98	87	87	114	110	228	220	225	225	112	134	147	147
FKI/WB_7/2015	136.201	35.7374	Fukui	203	203	196	181	203	234	85	97	243	237	104	112	189	189	162	158	152	160	110	114	198	198	195	195	238	228	242	258	175	160	127	124	96	96	91	91	114	113	232	232	229	229	110	110	147	147
FKI/WB_8/2015	136.201	35.7374	Fukui	201	201	196	192	223	223	85	83	243	243	110	112	210	212	162	158	152	160	110	126	184	184	195	201	238	226	242	242	179	160	122	124	87	87	91	93	123	117	228	235	225	227	134	110	158	145
FKI/WB_9/2015	136.201	35.7374	Fukui	203	191	192	192	203	234	85	97	239	239	104	110	189	227	155	158	152	160	110	126	184	184	195	197	236	228	256	248	160	177	122	124	79	87	87	93	123	110	235	239	240	227	134	110	147	158
FKI/WB_10/2015	136.201	35.7374	Fukui	203	199	192	192	203	223	85	97	249	254	104	104	229	229	158	158	152	160	110	110	184	184	204	201	226	226	242	242	172	175	127	122	91	98	87	93	123	110	232	235	225	225	134	110	147	147
FKI/WB_11/2015	136.201	35.7374	Fukui	203	199	196	192	203	223	97	97	216	241	104	104	210	210	155	158	160	160	110	110	184	184	195	197	226	228	242	256	165	179	122	124	79	96	87	91	110	117	232	232	225	240	110	110	147	145
FKI/WB_12/2015	136.201	35.7374	Fukui	203	201	192	192	203	203	97	97	243	247	104	104	189	189	162	158	161	161	110	130	190	190	195	195	238	226	242	242	175	160	127	129	89	96	91	93	113	113	235	205	225	225	112	112	147	147
YMN/WB_1/2014	138.938	35.6148	Yamanashi	197	204	181	192	225	225	85	85	241	241	110	106	206	214	156	172	153	164	114	114	186	186	197	197	226	226	256	256	175	175	122	122	79	87	91	93	114	113	227	233	234	241	112	112	147	160
YMN/WB_2/2014	138.887	35.4381	Yamanashi	203	191	192	198	225	234	85	95	241	239	104	110	227	227	155	155	152	164	110	114	186	186	195	197	226	226	256	256	177	181	127	127	87	93	87	93	126	117	204	228	225	225	124	122	160	160
YMN/WB_3/2015	138.827	35.8154	Yamanashi	203	191	192	198	223	225	99	99	254	210	110	108	227	206	155	158	152	162	110	110	186	186	195	195	226	226	242	242	175	175	127	122	95	98	93	93	114	114	205	239	240	240	110	124	147	147
YMN/WB_4/2015	138.827	35.8154	Yamanashi	191	191	192	198	225	225	97	99	210	210	104	110	206	206	155	158	162	162	110	110	186	186	195	195	226	226	242	258	175	175	122	122	96	107	87	93	114	106	232	205	225	240	124	124	147	147
YMN/WB_5/2014	138.715	35.5089	Yamanashi	195	205	196	188	234	234	85	85	241	237	106	108	214	214	158	158	152	152	110	110	186	188	195	197	226	226	256	256	179	164	127	127	79	79	93	93	113	113	236	232	225	240	134	110	147	145
YMN/WB_6/2014	138.715	35.5089	Yamanashi	195	195	192	192	203	234	109	113	241	241	110	108	227	225	172	172	152	152	110	114	186	186	195	197	226	226	256	256	160	160	122	122	87	87	91	91	123	110	228	228	240	240	110	116	160	160
YMN/WB_7/2015	138.692	35.5136	Yamanashi	203	195	192	192	203	203	97	97	241	241	104	110	210	214	155	170	158	169	110	114	186	186	195	197	226	226	242	242	165	160	127	122	93	93	87	87	113	106	205	226	240	240	134	134	147	147
YMN/WB_8/2014	138.671	35.4978	Yamanashi	191	191	192	198	203	203	95	95	235	241	108	108	227	225	170	170	152	152	110	114	201	201	195	197	226	226	242	256	172	175	127	127	79	87	87	91	108	108	228	232	225	240	110	116	147	147
YMN/WB_9/2014	138.671	35.4978	Yamanashi	203	195	192	198	203	203	97	97	241	239	106	108	197	197	155	155	152	152	110	114	195	195	195	197	226	226	242	258	175	177	122	122	93	93	87	87	113	113	232	232	225	240	110	116	147	160
YMN/WB_10/2014	138.545	35.5457	Yamanashi	195	195	181	188	203	234	109	109	241	239	112	112	206	225	155	155	152	152	110	110	186	186	204	197	226	234	256	256	175	177	127	122	87	93	93	93	114	113	204	228	229	240	110	116	147	158
YMN/WB_11/2014	138.442	35.584	Yamanashi	201	195	192	192	203	234	85	85	239	251	106	108	210	227	158	158	152	160	110	110	186	186	197	197	238	226	242	242	175	175	127	122	93	93	91	91	113	117	204	228	225	225	110	122	160	158
YMN/WB_12/2014	138.442	35.584	Yamanashi	201	195	192	198	203	234	85	97	241	239	106	108	214	214	158	158	152	152	110	114	186	186	197	197	238	226	242	258	175	179	127	127	87	93	91	91	110	115	204	228	241	241	110	122	160	160
YMN/WB_13/2014	138.442	35.584	Yamanashi	203	205	192	198	203	203	85	97	241	239	106	108	227	227	155	158	152	152	110	110	186	186	197	197	226	226	242	258	175	177	127	127	93	93	91	93	110	115	204	228	225	241	110	110	160	160
NGN/WB_1/2014	138.276	36.1689	Nagano	195	205	181	188	203	203	85	95	241	239	104	110	210	225	172	155	152	164	110	110	188	188	197	197	226	226	242	256	151	151	127	127	91	91	93	93	114	113	204	242	240	240	110	110	147	147
NGN/WB_2/2014	138.258	36.5993	Nagano	199	195	192	192	203	225	85	85	243	241	106	106	197	197	155	170	152	152	110	130	193	193	195	197	226	226	256	256	175	175	122	122	79	96	87	87	114	117	220	230	240	240	110	110	147	158
NGN/WB_3/2014	138.242	36.2031	Nagano	195	205	192	192	203	203	85	85	247	235	104	110	210	227	155	155	158	158	110	110	196	196	197	197	226	226	256	256	175	160	127	122	87	93	87	93	115	115	244	204	241	227	110	122	147	158
NGN/WB_4/2015	138.026	36.2671	Nagano	201	195	192	192	203	235	85	97	247	239	104	110	210	210	158	161	160	160	110	130	186	186	195	197	226	226	242	242	175	177	127	122	96	96	93	93	114	123	235	205	227	227	110	110	147	158
NGN/WB_5/2015	138.026	36.2671	Nagano	203	199	192	192	203	234	85	85	241	239	104	108	210	227	170	158	160	160	110	110	186	186	195	197	226	226	242	242	172	175	127	127	93	95	87	87	113	117	220	235	225	227	110	110	147	160
NGN/WB_6/2015	138.01	36.3173	Nagano	201	199	196	192	203	203	109	111	235	237	106	106	210	227	156	172	152	158	110	112	186	195	197	197	226	226	242	242	172	175	122	122	93	93	91	93	108	117	237	204	225	240	116	120	147	158
NGN/WB_7/2015	137.978	35.9721	Nagano	203	201	181	192	203	203	85	85	241	239	104	110	210	227	155	155	152	158	111	111	196	184	204	201	226	226	256	256	175	164	122	124	93	93	91	93	114	114	237	204	225	234	110	116	147	158
NGN/WB_8/2015	137.91	35.9911	Nagano	201	191	196	196	203	203	85	85	247	245	110	110	210	214	155	155	152	158	110	110	188	188	195	204	226	226	242	256	172	175	127	120	79	87	91	93	114	117	237	205	240	234	110	116	158	158
NGN/WB_9/2015	137.91	35.9911	Nagano	201	191	192	198	205	205	109	109	241	245	110	112	227	214	155	155	152	158	110	110	193	193	195	201	226	228	242	256	175	175	127	122	87	87	91	96	114	109	236	232	229	234	110	110	158	158
NGN/WB_10/2014	137.882	36.2138	Nagano	199	191	181	192	205	234	85	85	235	249	110	108	210	227	155	158	162	160	111	111	195	195	195	197	226	226	256	256	179	164	127	120	87	93	91	93	114	114	236	236	229	240	112	134	147	158
NGN/WB_11/2014	137.881	36.2077	Nagano	201	199	181	192	203	234	85	85	249	239	104	110	210	212	155	162	158	160	111	111	193	188	195	197	226	226	242	242	175	162	127	127	87	93	87	91	114	117	236	204	227	227	112	116	147	158
NGN/WB_12/2015	137.616	35.8517	Nagano	201	201	196	181	235	235	109	129	241	241	104	104	210	210	155	158	152	152	110	130	195	184	195	197	238	226	242	242	160	160	127	127	87	96	87	87	117	117	236	220	240	227	110	116	147	147
GIF/WB_1/2014	137.435	36.0525	Gifu	201	199	181	192	203	234	85	97	247	235	110	110	210	210	158	158	160	160	111	126	193	186	195	197	238	226	242	242	160	177	127	127	93	96	91	93	114	121	204	232	240	240	124	124	147	147
GIF/WB_2/2014	137.382	36.1722	Gifu	201	199	181	192	203	234	85	85	247	247	104	110	210	212	155	158	152	152	111	111	186	186	197	197	238	226	242	242	179	164	122	124	87	93	91	93	113	121	236	204	240	240	134	110	160	158
GIF/WB_3/2014	137.367	36.1762	Gifu	201	199	181	192	223	235	85	85	247	247	112	115	227	229	155	158	152	162	110	114	186	188	197	197	238	226	242	248	177	177	127	127	87	96	91	93	115	115	232	240	241	227	110	119	147	158
GIF/WB_4/2015	137.367	36.1762	Gifu	201	199	196	192	203	234	85	85	243	243	104	110	206	212	158	158	152	160	110	115	193	193	195	201	238	226	242	242	160	177	127	120	93	96	87	91	113	123	235	205	229	240	118	124	147	147
GIF/WB_5/2014	137.36	36.1314	Gifu	201	191	181	192	223	234	85	85	247	245	104	110	210	210	155	158	152	162	110	110	193	204	195	197	226	226	242	242	160	177	127	127	87	87	87	93	113	110	236	240	229	225	110	122	147	147
GIF/WB_6/2014	137.324	35.3181	Gifu	203	203	181	181	203	203	85	85	241	249	104	104	227	214	155	158	152	164	110	110	204	204	195	199	226	226	256	256	172	170	127	122	87	96	91	93	114	114	236	232	229	225	116	114	158	158
GIF/WB_7/2015	137.307	36.1688	Gifu	201	191	181	192	203	234	109	109	241	245	110	106	210	210	158	158	158	162	110	110	195	195	201	197	226	226	242	242	175	160	127	122	87	93	87	87	110	117	236	204	240	240	110	110	147	147
GIF/WB_8/2015	137.256	36.1435	Gifu	203	203	192	198	205	234	109	109	243	243	104	108	227	212	159	156	162	162	110	110	193	188	195	201	238	226	242	256	160	164	127	127	87	96	91	93	114	117	236	204	240	234	110	110	147	158
GIF/WB_9/2014	137.252	36.108	Gifu	199	199	181	192	205	234	109	115	243	243	110	108	212	212	155	158	152	152	110	116	193	193	197	197	226	226	242	256	160	164	127	124	89	93	91	93	123	117	204	204	229	234	110	120	158	158
GIF/WB_10/2014	136.6	35.5271	Gifu	203	203	196	181	203	203	87	87	241	241	104	110	189	189	159	159	154	154	125	125	188	188	195	195	238	226	248	248	175	162	127	129	96	96	91	91	126	117	236	232	225	241	134	125	160	145
GIF/WB_11/2014	136.552	35.7148	Gifu	201	201	181	192	203	203	85	97	243	241	104	110	227	212	155	170	160	160	110	110	188	188	195	201	238	226	242	256	175	177	127	124	93	93	91	93	113	123	236	240	225	225	110	110	147	147
GIF/WB_12/2015	136.55	35.2774	Gifu	191	191	181	198	203	223	85	97	247	241	104	104	227	227	155	162	152	158	110	112	196	196	201	201	226	228	256	256	168	159	120	120	89	89	87	87	114	108	239	239	225	225	134	134	147	147
GIF/WB_13/2018	136.531	35.2708	Gifu	203	193	202	192	203	221	97	97	243	247	104	104	227	227	158	158	154	154	110	110	196	196	201	201	238	226	242	256	160	181	124	124	81	81	87	87	114	114	206	206	230	230	126	124	147	147
GIF/WB_14/2018	136.531	35.2708	Gifu	203	182	181	202	203	203	85	85	239	239	104	104	227	227	155	158	162	166	110	130	188	184	195	201	226	228	256	256	165	168	122	124	79	87	87	87	114	110	206	206	229	227	126	120	147	147
GIF/WB_15/2018	136.531	35.2708	Gifu	203	199	181	192	204	204	85	85	243	239	104	104	227	227	159	159	161	166	112	106	196	188	195	195	238	226	256	256	165	173	127	129	87	87	87	87	114	114	205	239	229	225	126	124	147	158
GIF/WB_16/2018	136.531	35.2708	Gifu	181	181	181	192	203	203	85	85	243	239	104	104	227	227	159	164	155	166	127	106	196	188	195	201	238	228	242	256	165	159	124	120	87	93	87	87	114	114	206	206	227	230	126	124	147	158
GIF/WB_17/2018	136.531	35.2708	Gifu	181	181	181	181	203	203	85	97	243	235	104	112	212	212	158	158	154	165	110	130	188	188	201	201	238	238	242	242	165	164	127	120	87	81	87	87	114	114	206	206	227	227	125	124	147	147
GIF/WB_18/2014	136.477	35.3115	Gifu	199	204	181	181	203	223	85	97	249	239	104	112	227	212	159	159	153	160	109	111	188	188	201	197	226	226	242	256	175	175	127	127	93	93	91	91	113	113	220	220	229	225	112	126	147	158
SZO/WB_1/2015	138.793	34.9097	Shizuoka	201	205	181	198	223	234	85	85	241	239	106	106	229	229	155	158	152	143	115	115	186	188	195	197	236	232	256	256	165	149	122	124	87	93	87	91	113	113	204	232	229	240	134	110	158	158
SZO/WB_2/2015	138.793	34.9097	Shizuoka	201	205	202	198	223	235	85	85	247	235	104	108	210	210	170	161	152	143	111	111	188	188	195	197	226	232	256	256	168	168	124	124	87	93	87	87	113	117	204	232	225	240	110	110	147	147
SZO/WB_3/2015	138.793	34.9097	Shizuoka	201	195	202	198	223	223	85	85	239	239	104	104	210	210	155	155	152	143	113	115	180	201	204	201	238	232	256	256	165	165	127	124	79	93	87	87	113	113	204	204	225	227	134	110	158	158
SZO/WB_4/2015	138.793	34.9097	Shizuoka	203	207	192	192	203	226	109	109	241	251	110	110	227	227	161	161	152	158	110	110	186	186	195	197	226	226	242	242	160	177	122	120	93	93	87	93	114	114	204	204	240	227	110	116	147	160
SZO/WB_5/2014	138.772	34.8933	Shizuoka	207	205	202	202	223	225	85	85	247	247	104	108	210	227	155	158	152	143	110	114	175	175	195	201	226	232	256	256	177	168	122	122	79	93	87	91	113	113	237	204	225	241	134	110	160	158
SZO/WB_6/2014	138.763	34.8762	Shizuoka	203	195	202	198	223	225	85	85	247	235	108	108	210	210	155	158	143	162	110	112	180	180	195	201	226	226	256	256	177	177	127	124	93	93	91	91	113	110	237	204	229	225	134	110	160	158
SZO/WB_7/2015	138.447	35.046	Shizuoka	201	195	181	181	203	203	109	127	241	239	106	106	210	210	155	158	152	164	110	128	186	186	195	195	238	226	242	256	175	179	127	120	93	93	87	91	114	114	236	230	229	229	134	116	147	160
SZO/WB_8/2014	138.212	34.8899	Shizuoka	203	203	196	196	203	203	97	97	241	241	104	106	214	214	162	162	162	162	110	128	186	186	195	195	238	234	256	256	165	172	127	122	87	87	91	91	114	106	228	234	239	239	110	110	147	158
SZO/WB_9/2014	137.732	34.8778	Shizuoka	201	195	181	192	203	234	85	97	235	249	104	104	227	225	172	173	158	162	110	110	195	184	197	199	226	226	256	256	177	177	122	120	87	93	87	93	123	115	236	234	229	241	112	110	158	158
SZO/WB_10/2014	137.659	34.8649	Shizuoka	201	191	181	192	203	234	85	85	249	239	110	108	210	210	155	158	152	162	111	117	186	198	195	201	226	226	266	266	179	177	122	120	87	96	91	93	114	123	234	230	225	234	118	116	158	158
SZO/WB_11/2014	137.656	34.8088	Shizuoka	203	193	192	192	204	234	109	127	247	249	104	108	210	210	173	173	152	162	110	128	186	184	195	201	226	226	242	266	168	168	122	120	87	93	91	93	114	113	236	234	229	234	118	110	158	158
AIC/WB_1/2015	137.65	35.0104	Aichi	195	191	181	192	203	226	85	85	249	249	104	115	210	210	172	155	162	164	111	111	186	184	195	201	238	226	242	256	175	179	127	127	87	96	87	87	114	119	236	237	225	240	112	110	158	158
AIC/WB_2/2014	137.631	34.9581	Aichi	191	191	181	192	234	234	85	95	241	239	110	108	210	210	172	155	152	158	110	110	186	198	195	197	226	240	242	266	175	177	124	120	87	87	91	91	117	115	237	234	229	241	112	110	147	145
AIC/WB_3/2014	137.601	34.9295	Aichi	201	191	181	192	203	234	85	85	235	249	104	104	210	210	172	155	158	162	110	110	184	184	195	201	226	226	242	256	160	160	127	120	79	96	91	91	123	121	237	230	234	227	110	116	158	158
AIC/WB_4/2014	137.557	35.0243	Aichi	205	205	181	181	203	203	95	95	249	249	104	104	210	227	155	158	158	162	110	128	196	198	201	197	238	238	242	256	175	175	127	127	87	93	87	91	113	115	234	234	229	225	112	110	147	158
AIC/WB_5/2015	137.536	34.9525	Aichi	195	191	196	181	203	203	85	85	235	249	104	112	210	210	159	173	162	162	111	117	188	198	195	197	226	226	256	256	175	175	127	122	93	93	87	91	110	91	230	242	225	225	110	116	147	147
AIC/WB_6/2014	137.533	34.9862	Aichi	201	191	192	192	203	203	85	85	235	239	108	108	210	210	173	173	158	162	111	111	200	184	195	195	238	226	242	270	172	175	127	127	87	93	87	93	114	117	232	232	225	225	110	110	158	158
AIC/WB_7/2014	137.533	34.9862	Aichi	191	191	181	192	203	225	85	85	247	247	110	110	210	225	172	172	152	162	110	110	186	186	199	199	226	226	256	270	177	164	127	122	96	96	93	93	117	91	237	205	229	240	110	110	158	158
AIC/WB_8/2015	137.522	35.0311	Aichi	201	191	181	181	203	203	109	109	243	239	104	110	210	225	155	158	158	162	110	110	186	186	197	197	238	226	242	252	175	168	127	127	87	93	87	93	114	128	232	230	240	240	112	110	147	147
AIC/WB_9/2015	137.52	34.9228	Aichi	201	195	181	192	203	203	109	109	241	241	110	115	225	229	158	173	152	152	110	110	186	186	195	201	238	228	242	256	170	181	127	124	87	87	93	93	114	110	234	230	240	240	110	110	147	158
AIC/WB_10/2015	137.512	34.8824	Aichi	207	191	181	192	203	234	109	109	247	239	110	115	210	227	158	158	158	162	110	110	186	186	201	197	238	226	256	266	179	183	127	120	87	93	87	91	114	117	236	234	240	227	112	120	147	158
AIC/WB_11/2014	137.505	34.9824	Aichi	201	191	181	192	203	203	85	85	247	239	110	110	225	212	155	158	152	152	130	111	184	184	195	199	238	226	242	256	172	181	127	124	87	93	87	93	114	117	204	232	240	240	110	110	147	158
AIC/WB_12/2015	137.499	35.0235	Aichi	201	205	181	181	203	203	109	127	249	239	104	110	210	225	155	158	152	162	110	128	198	198	201	197	238	226	242	256	175	177	127	120	89	95	87	91	117	128	232	230	229	229	112	120	147	147
AIC/WB_13/2015	137.498	35.0125	Aichi	201	195	196	192	203	203	109	109	247	239	104	104	210	225	155	158	152	162	110	110	184	184	201	197	226	226	256	256	175	168	127	122	93	96	87	93	117	128	236	230	240	240	110	110	158	145
AIC/WB_14/2015	137.491	34.8754	Aichi	201	191	181	192	203	234	109	127	249	249	110	110	210	210	158	158	158	158	110	128	184	184	195	201	226	226	242	242	160	177	122	120	87	93	87	91	123	123	234	234	225	225	118	110	158	158
AIC/WB_15/2014	137.489	34.8676	Aichi	201	201	192	192	203	203	85	85	239	239	110	110	210	210	155	158	158	162	129	129	184	184	201	201	226	226	242	242	175	177	124	120	87	93	91	91	117	117	237	234	227	227	110	110	158	158
AIC/WB_16/2014	137.482	34.9125	Aichi	203	201	181	209	203	203	95	95	216	241	106	95	210	206	162	158	152	152	125	125	188	188	197	191	238	226	242	256	175	175	124	124	79	91	87	91	108	108	236	237	229	225	110	110	158	158
AIC/WB_17/2015	137.479	34.8721	Aichi	201	191	181	192	203	234	85	85	249	249	104	104	210	210	159	173	162	162	128	128	186	186	195	195	226	226	266	266	179	177	127	120	87	87	91	93	119	128	204	234	225	240	118	120	160	158
AIC/WB_18/2015	137.45	34.8953	Aichi	203	191	192	192	203	203	109	109	243	239	104	104	212	229	155	173	152	158	110	110	184	184	201	197	226	226	242	266	170	177	127	124	87	93	93	93	114	128	232	230	240	240	112	114	147	158
AIC/WB_19/2014	137.435	34.9051	Aichi	201	195	196	196	203	226	85	87	249	239	110	115	210	225	173	173	152	162	111	111	186	186	201	201	238	226	256	256	175	181	122	120	93	93	91	93	114	114	236	232	240	240	112	110	158	158
MIE/WB_1/2014	136.771	34.2763	Mie	191	191	200	200	203	203	85	95	247	247	104	104	189	210	155	158	152	152	127	127	188	190	195	195	238	236	242	242	175	170	122	120	96	96	87	91	117	117	234	234	229	229	110	110	147	158
MIE/WB_2/2014	136.771	34.2763	Mie	191	191	196	200	203	219	85	97	247	247	104	108	227	227	158	158	152	143	111	113	190	190	195	199	238	226	256	256	172	172	122	120	87	96	87	93	117	117	204	204	225	240	110	110	147	158
MIE/WB_3/2014	136.672	34.4076	Mie	199	191	181	200	203	203	85	95	247	247	104	112	189	227	155	155	152	152	110	126	190	190	201	201	238	226	242	242	175	164	120	120	79	79	87	91	106	117	228	234	225	225	118	120	147	147
MIE/WB_4/2015	136.672	34.4076	Mie	201	201	196	196	203	203	85	85	247	241	104	108	227	227	155	155	152	152	111	111	188	188	195	195	226	236	242	256	175	175	127	120	89	98	87	91	110	117	242	242	229	229	134	110	147	158
MIE/WB_5/2014	136.609	34.4331	Mie	191	191	181	181	219	219	97	95	247	241	110	110	210	227	155	155	152	162	126	126	190	190	201	201	238	224	242	256	172	175	122	120	89	87	91	93	117	117	244	244	225	225	134	134	160	158
MIE/WB_6/2018	136.594	34.3125	Mie	197	197	196	196	204	219	85	95	216	216	106	108	229	231	155	155	154	164	110	126	196	193	195	193	238	226	242	242	164	164	127	122	79	93	87	93	110	117	220	220	229	226	120	124	147	158
MIE/WB_7/2018	136.594	34.3125	Mie	193	193	181	192	203	203	85	85	247	237	108	120	210	210	159	156	163	159	110	110	188	188	195	195	226	224	242	256	175	175	127	124	79	98	87	96	109	117	235	229	225	227	112	134	147	160
MIE/WB_8/2018	136.594	34.3125	Mie	203	203	200	200	203	219	85	85	216	216	106	108	210	229	156	156	154	154	110	110	188	188	195	201	238	238	256	252	165	175	122	120	87	87	87	96	113	117	235	246	229	241	112	120	147	147
MIE/WB_9/2018	136.594	34.3125	Mie	193	193	196	181	203	203	85	95	247	235	104	110	210	210	159	156	154	154	110	112	188	188	195	195	238	226	242	256	165	175	122	120	87	93	87	93	114	117	246	221	229	241	134	120	147	160
MIE/WB_10/2018	136.594	34.3125	Mie	203	205	181	192	225	219	85	85	247	247	104	112	189	229	156	156	163	163	112	127	188	188	195	191	224	224	242	256	175	175	122	122	93	93	87	91	117	117	246	221	229	225	112	134	147	160
MIE/WB_11/2018	136.594	34.4792	Mie	203	193	188	200	203	225	85	97	247	235	110	110	210	210	156	156	163	154	110	112	190	190	195	195	236	228	256	256	165	165	122	129	93	96	87	91	114	117	229	233	229	225	134	120	160	160
MIE/WB_12/2018	136.594	34.3125	Mie	199	205	181	179	203	234	85	85	247	241	112	112	189	189	159	156	163	154	127	127	190	190	195	195	226	224	256	248	175	170	122	124	79	96	87	91	114	117	237	229	229	225	120	124	147	160
MIE/WB_13/2018	136.594	34.3125	Mie	195	193	196	188	203	203	85	95	216	241	112	112	229	229	159	156	154	154	112	127	190	184	195	195	226	226	256	248	175	168	127	122	87	96	87	91	114	113	241	223	229	241	134	120	147	147
MIE/WB_14/2014	136.587	34.3499	Mie	191	191	181	181	203	223	97	95	247	241	110	110	210	227	155	155	162	162	125	126	188	188	195	201	226	226	242	256	172	168	122	124	87	96	91	93	108	117	244	244	225	225	134	134	147	158
MIE/WB_15/2014	136.581	34.2969	Mie	207	205	181	181	223	200	85	95	247	247	112	112	189	214	155	155	152	152	111	126	196	190	195	195	226	226	242	242	175	164	120	120	93	96	87	87	117	117	244	204	229	229	134	134	147	147
MIE/WB_16/2014	136.575	34.3408	Mie	199	191	181	200	219	219	85	97	247	241	104	110	227	229	155	155	152	162	125	125	188	188	195	201	238	226	242	242	175	179	122	120	93	93	91	93	114	108	244	244	225	225	134	134	147	158
MIE/WB_17/2015	136.564	34.2884	Mie	203	191	196	181	203	200	109	125	216	216	104	112	189	189	155	158	152	152	110	126	186	188	195	201	238	224	242	242	172	170	122	122	79	96	91	91	108	117	236	204	229	229	134	134	147	158
MIE/WB_18/2015	136.564	34.2884	Mie	205	191	196	181	203	200	109	125	243	241	112	112	210	229	158	158	152	162	110	126	188	190	195	195	226	226	242	242	175	175	122	120	79	93	87	91	110	117	204	204	229	223	134	110	160	158
MIE/WB_19/2018	136.545	34.2832	Mie	203	193	181	192	203	234	85	85	247	247	104	112	189	189	159	156	163	162	110	127	186	188	195	193	226	226	242	248	165	175	127	122	87	87	91	93	114	113	237	233	225	225	134	168	147	160
MIE/WB_20/2018	136.531	34.2708	Mie	195	182	196	181	204	234	85	85	216	247	112	112	229	231	155	155	164	164	110	110	188	188	195	195	238	226	242	248	175	177	122	122	79	79	87	96	117	117	239	239	229	229	112	134	147	158
MIE/WB_21/2018	136.531	34.2708	Mie	207	205	181	181	203	200	85	85	216	247	104	110	229	229	156	156	154	154	110	110	186	186	195	195	226	224	242	256	172	175	122	122	79	79	87	96	114	110	241	223	229	225	134	168	147	160
MIE/WB_22/2018	136.531	34.4792	Mie	193	193	192	192	204	204	85	85	243	239	104	112	227	225	172	164	154	159	110	123	186	186	195	197	226	226	256	256	165	175	127	129	89	87	87	87	123	123	243	241	225	241	124	124	147	157
MIE/WB_23/2014	136.529	34.995	Mie	197	201	181	202	203	203	85	85	247	239	104	104	189	210	158	158	160	160	110	112	196	190	195	201	238	236	256	256	165	175	127	124	93	98	87	91	115	115	236	240	225	241	134	134	147	147
MIE/WB_24/2014	136.529	34.995	Mie	197	201	202	202	203	203	85	85	247	235	104	104	189	227	158	158	160	160	110	110	196	196	195	195	238	226	256	256	172	175	127	127	79	96	87	91	113	110	204	232	225	240	134	134	147	160
MIE/WB_25/2014	136.508	34.7646	Mie	191	191	181	188	203	219	85	87	235	235	104	108	189	189	155	155	152	158	110	112	190	200	201	197	226	226	242	256	165	172	122	120	87	87	91	91	117	117	236	232	225	223	134	134	147	147
MIE/WB_26/2014	136.504	35.0847	Mie	191	191	181	181	203	203	85	97	241	239	108	124	189	189	158	158	160	160	110	108	196	196	195	195	238	236	242	256	165	159	124	129	87	93	87	91	115	115	204	240	229	225	110	126	147	158
MIE/WB_27/2018	136.469	34.8125	Mie	203	197	196	202	203	203	85	85	247	241	104	104	189	231	156	156	154	161	110	127	186	186	195	195	236	236	245	245	165	165	127	122	79	93	87	87	110	126	206	246	225	225	124	124	147	147
MIE/WB_28/2018	136.469	34.6875	Mie	195	193	181	192	203	234	85	97	216	241	110	112	227	229	159	156	163	154	110	130	188	190	195	201	226	226	242	242	175	179	127	122	87	96	87	87	114	110	237	246	225	241	112	120	147	147
MIE/WB_29/2018	136.469	34.8125	Mie	203	193	196	181	203	234	85	85	241	241	104	104	227	231	156	156	161	166	110	127	184	184	195	195	238	236	242	242	175	179	127	127	87	93	91	91	110	126	206	221	229	225	124	124	160	158
MIE/WB_30/2019	136.469	34.4792	Mie	195	193	181	181	203	225	85	85	247	235	104	110	210	231	156	156	154	154	112	112	186	186	195	195	226	226	242	256	165	177	127	124	89	95	87	96	114	106	233	233	229	225	134	120	147	158
MIE/WB_31/2019	136.469	34.8125	Mie	203	193	196	181	203	203	85	85	247	239	104	104	189	227	159	159	161	161	110	110	183	183	195	197	226	236	242	256	165	165	122	124	91	96	87	91	114	114	206	221	240	241	124	128	147	160
MIE/WB_32/2014	136.438	34.7012	Mie	201	191	181	181	223	219	85	85	247	235	104	106	189	210	170	158	152	162	110	126	188	188	195	201	226	226	242	256	165	149	127	122	87	96	87	93	113	117	244	220	225	225	134	134	147	147
MIE/WB_33/2018	136.344	34.8542	Mie	203	193	196	181	203	223	85	97	247	239	104	104	227	225	156	156	161	161	127	127	196	196	195	195	238	236	256	256	175	173	122	124	87	93	87	91	113	113	206	246	225	241	126	128	147	147
MIE/WB_34/2018	136.281	34.6458	Mie	203	193	196	202	203	203	85	97	241	241	104	108	225	225	156	164	154	154	110	110	196	188	195	195	236	236	242	256	175	179	127	124	89	87	87	91	114	123	237	221	225	241	112	126	147	147
MIE/WB_35/2018	136.281	34.6458	Mie	195	208	196	188	203	225	85	97	235	241	104	104	189	231	156	172	154	154	110	110	190	190	195	195	226	226	256	256	175	175	122	122	87	96	87	91	110	109	206	246	229	241	126	120	147	147
MIE/WB_36/2018	136.156	34.6875	Mie	182	182	181	181	203	203	85	97	247	237	104	112	212	231	155	155	154	159	110	114	188	188	195	195	236	236	242	260	175	164	127	120	87	87	91	91	110	126	220	239	229	226	125	120	147	160
MIE/WB_37/2018	136.156	34.6875	Mie	197	207	181	200	203	203	85	97	247	245	104	104	189	212	159	156	154	159	110	114	188	188	195	195	238	236	242	242	165	175	127	120	87	93	87	91	110	126	221	221	229	240	120	120	147	147
MIE/WB_38/2018	136.156	34.6458	Mie	203	193	181	181	204	204	85	97	216	239	104	108	210	231	156	156	152	152	110	130	188	188	195	195	238	236	242	256	165	175	127	127	79	87	87	91	114	110	206	241	225	241	120	124	160	158
MIE/WB_39/2018	136.133	34.7654	Mie	207	205	181	181	223	204	85	85	216	247	104	112	212	229	159	156	163	159	110	130	188	188	195	195	238	236	245	260	165	175	127	120	89	87	91	91	114	110	237	241	229	241	120	124	147	147
MIE/WB_40/2018	136.133	34.7654	Mie	193	193	196	196	203	203	85	97	243	239	104	106	229	231	159	159	154	161	130	127	180	180	195	195	236	240	242	256	175	175	127	127	79	87	91	91	113	126	237	206	225	225	134	124	147	160
MIE/WB_41/2018	136.094	33.8958	Mie	195	193	196	192	204	204	85	85	235	235	104	108	210	210	158	158	164	164	110	126	196	196	195	195	238	230	256	256	172	175	122	120	89	96	87	93	114	109	206	206	241	241	112	110	147	147
MIE/WB_42/2018	136.094	33.8958	Mie	191	191	192	192	203	221	85	97	243	235	104	106	227	212	155	158	154	154	110	126	190	209	195	191	226	230	256	256	175	168	122	120	91	98	91	93	113	117	236	222	241	223	112	134	147	158
MIE/WB_43/2018	136.094	34.7292	Mie	203	195	196	196	203	233	85	85	247	237	104	106	229	229	170	170	164	161	126	126	196	188	195	195	236	240	256	260	175	164	127	122	79	79	91	91	126	126	205	205	242	242	134	118	160	158
MIE/WB_44/2018	136.094	34.7292	Mie	203	197	196	196	203	233	85	85	239	237	104	106	229	229	170	170	154	164	126	126	196	196	195	195	236	240	256	260	175	175	122	122	79	79	87	91	126	126	227	239	229	242	134	118	147	158
MIE/WB_45/2018	136.094	34.7292	Mie	203	197	196	196	203	203	85	85	247	239	106	112	229	229	170	170	164	164	126	126	196	188	195	195	236	236	256	260	175	164	122	122	79	79	87	91	126	126	205	227	229	242	134	134	147	158
MIE/WB_46/2018	136.094	34.7292	Mie	203	203	196	181	223	204	85	85	247	239	104	104	229	231	172	172	154	154	110	127	196	196	195	195	226	236	242	256	165	175	127	122	81	81	87	91	114	114	206	229	229	241	134	168	160	158
MIE/WB_47/2018	136.088	34.7361	Mie	207	193	181	181	204	204	85	85	241	241	104	104	227	227	159	159	154	161	110	110	177	177	195	197	238	226	242	258	165	175	122	129	93	93	87	87	110	126	206	206	229	229	134	168	147	158
MIE/WB_48/2018	136.051	33.8262	Mie	201	193	192	200	204	204	85	87	216	247	104	104	210	227	155	158	164	164	126	126	186	186	195	197	238	226	242	256	177	177	124	120	96	96	91	91	110	110	224	229	227	242	134	124	147	160
MIE/WB_49/2018	136.035	33.8283	Mie	188	182	181	188	204	204	97	87	216	216	110	106	210	225	155	158	154	164	110	127	188	188	195	197	236	224	242	242	172	168	127	120	79	87	87	93	114	109	240	230	242	242	112	134	160	160
MIE/WB_50/2018	136.035	33.8283	Mie	201	182	181	200	204	204	85	95	216	235	104	104	210	227	155	158	164	159	129	114	190	190	195	197	238	226	256	256	172	175	122	122	79	95	91	93	119	119	237	220	242	242	112	112	147	160
MIE/WB_51/2018	136.035	33.8283	Mie	201	182	181	200	203	203	85	87	247	235	104	110	225	229	155	158	164	159	110	110	186	188	195	197	226	226	242	256	175	170	120	120	96	98	91	93	114	117	233	221	225	242	112	118	147	160
MIE/WB_52/2018	136.035	33.8283	Mie	201	182	181	200	203	223	85	85	216	241	104	112	227	227	155	158	164	164	110	127	188	188	195	197	238	224	242	256	175	170	127	129	89	87	91	91	114	109	206	223	242	242	112	112	147	158
MIE/WB_53/2018	136.035	33.8283	Mie	191	191	192	192	203	203	85	97	241	241	104	106	210	225	155	155	164	159	110	126	188	188	195	199	238	238	256	256	177	177	120	120	79	79	91	93	114	110	206	233	225	242	134	118	147	147
MIE/WB_54/2018	136.035	33.8283	Mie	197	182	196	181	219	233	85	85	235	235	104	104	210	227	158	158	154	164	110	127	209	209	195	201	226	226	256	256	172	175	122	120	79	96	91	93	119	117	237	233	240	241	112	112	160	157
MIE/WB_55/2018	136.035	33.8283	Mie	182	182	181	181	203	223	85	85	247	239	104	104	210	210	155	170	164	164	110	126	186	186	195	201	238	238	256	256	172	172	122	124	79	96	91	93	113	126	221	221	225	241	112	112	147	160
SIG/WB_1/2014	136.363	35.3963	Shiga	203	201	181	192	203	203	109	129	235	235	104	110	189	189	158	158	160	160	110	130	188	188	195	195	238	226	242	248	175	175	127	129	79	87	87	93	113	123	204	232	229	225	110	110	147	147
SIG/WB_2/2014	136.317	35.3374	Shiga	199	191	192	206	203	223	85	97	216	247	106	99	189	204	162	158	152	160	130	126	188	188	195	201	232	228	242	242	172	177	127	135	96	96	87	87	121	115	236	236	241	249	134	134	147	154
SIG/WB_3/2014	136.295	35.3161	Shiga	203	201	181	181	223	223	85	97	243	247	104	106	189	227	158	158	152	164	110	112	196	196	195	201	226	228	242	256	177	177	127	122	87	96	91	93	114	114	236	236	225	240	120	120	158	158
SIG/WB_4/2015	136.243	35.0453	Shiga	195	191	181	181	203	203	85	97	247	247	104	112	210	212	155	158	152	160	111	107	183	184	195	201	226	228	242	256	175	164	122	124	87	87	87	91	114	114	204	220	229	225	124	124	147	158
SIG/WB_5/2015	136.185	35.5041	Shiga	203	191	192	192	223	223	113	129	247	239	104	110	189	189	158	158	152	160	130	114	188	188	195	197	238	236	242	258	160	168	122	120	87	96	87	91	123	121	236	232	225	240	110	110	147	147
SIG/WB_6/2015	136.144	35.4592	Shiga	201	191	196	181	203	223	109	109	243	245	104	104	229	229	159	164	152	162	110	110	188	188	195	204	226	226	242	258	165	160	127	122	79	96	87	87	108	113	232	232	229	225	134	134	147	147
SIG/WB_7/2015	136.14	34.9312	Shiga	197	201	181	192	203	223	85	85	247	239	104	108	225	225	155	158	152	164	110	130	188	188	195	197	238	226	256	256	175	164	122	122	79	81	91	91	113	110	244	235	225	240	126	126	147	147
SIG/WB_8/2014	135.87	35.0833	Shiga	203	191	181	181	203	234	85	85	249	254	104	104	189	227	162	158	162	160	107	115	186	186	201	197	238	236	242	256	175	177	127	122	79	87	87	87	114	121	236	220	225	241	116	124	147	147
SIG/WB_9/2014	135.857	35.0432	Shiga	191	191	181	192	223	234	85	85	247	249	104	104	189	227	158	158	162	162	111	115	188	204	197	197	238	238	242	242	165	164	122	122	96	98	87	91	114	121	237	220	225	240	110	124	147	145
SIG/WB_10/2014	135.857	35.0432	Shiga	203	203	181	181	223	234	85	85	216	243	104	110	189	225	158	158	152	152	110	110	198	190	193	191	238	238	256	248	172	175	127	127	79	79	87	91	108	121	237	232	229	229	134	110	147	147
SIG/WB_11/2014	135.851	35.0344	Shiga	191	191	181	181	203	223	85	85	243	237	104	104	189	227	162	158	152	162	130	130	188	204	195	197	238	238	256	248	165	175	122	122	91	96	91	91	114	121	237	240	229	240	110	124	147	145
KYT/WB_1/2014	135.853	34.9383	Kyoto	201	195	181	181	203	203	85	85	247	249	110	115	225	229	172	158	152	162	110	110	186	186	195	201	238	226	242	242	175	164	127	127	93	96	87	87	114	91	230	230	225	240	110	116	147	158
KYT/WB_2/2015	135.826	34.8878	Kyoto	191	191	196	202	203	225	85	83	249	239	104	110	227	229	155	155	152	162	110	130	196	190	195	197	238	238	242	256	179	177	122	122	79	79	87	87	123	123	205	239	225	225	110	124	147	147
KYT/WB_3/2014	135.815	34.8804	Kyoto	201	201	181	192	203	203	85	85	243	239	104	104	210	227	155	158	152	162	130	105	188	188	195	195	226	226	242	256	172	175	122	122	79	79	91	91	113	123	204	240	229	229	134	134	147	160
KYT/WB_4/2014	135.815	34.8804	Kyoto	197	201	181	181	203	225	85	85	247	235	104	112	229	229	158	158	152	152	130	105	177	177	197	193	226	240	256	256	149	151	122	122	91	91	93	93	123	123	204	240	225	225	134	110	147	158
KYT/WB_5/2014	135.812	34.8764	Kyoto	201	191	202	202	203	203	85	95	241	241	104	104	212	229	155	155	162	164	110	110	190	190	195	197	238	238	242	256	175	177	127	127	79	79	87	87	110	117	239	239	229	225	116	120	147	147
KYT/WB_6/2014	135.804	34.8873	Kyoto	197	191	196	181	203	226	85	85	235	241	104	112	227	227	172	170	152	162	130	111	196	196	197	193	238	226	242	256	165	175	122	122	79	87	91	91	110	110	236	240	225	225	134	134	147	147
KYT/WB_7/2014	135.803	35.048	Kyoto	203	191	196	181	223	234	85	85	247	237	104	104	189	189	162	158	152	162	130	130	188	188	195	197	238	238	256	256	175	177	122	122	91	98	87	91	114	121	220	240	225	240	126	124	147	147
KYT/WB_8/2015	135.803	35.048	Kyoto	203	201	181	181	203	223	85	85	239	237	104	115	189	189	155	158	152	152	114	114	186	204	195	197	238	238	242	256	175	159	127	127	87	96	87	87	121	121	220	240	240	232	110	116	147	147
KYT/WB_9/2015	135.803	35.048	Kyoto	203	197	196	181	234	234	85	85	247	237	108	108	189	189	155	162	152	162	115	115	204	204	201	197	238	228	242	256	172	175	127	127	96	98	91	93	114	121	220	240	225	240	126	126	147	147
KYT/WB_10/2014	135.681	34.9324	Kyoto	199	191	181	188	203	223	85	85	243	245	104	108	189	189	170	158	160	160	130	126	188	188	195	199	226	236	242	256	175	153	127	129	79	96	87	91	119	119	236	220	240	240	134	110	147	147
KYT/WB_11/2014	135.669	34.9208	Kyoto	201	199	188	188	203	203	85	85	237	237	104	104	189	227	162	158	154	159	126	126	188	188	197	199	226	236	242	248	160	160	124	124	79	87	91	93	110	126	236	204	229	229	110	110	147	147
KYT/WB_12/2014	135.659	34.9104	Kyoto	201	191	196	196	203	223	85	85	247	237	104	108	227	225	158	158	162	160	126	126	188	198	199	199	236	236	242	256	175	168	127	120	79	87	91	89	114	114	236	236	240	227	134	110	147	158
KYT/WB_13/2014	135.534	35.0709	Kyoto	203	203	196	192	203	223	85	85	245	249	104	99	189	212	159	164	163	159	109	113	186	198	193	191	238	238	256	248	165	160	127	122	87	87	87	91	114	108	220	235	225	223	134	118	147	147
KYT/WB_14/2019	135.469	35.3125	Kyoto	203	201	196	196	223	234	85	85	247	247	104	104	189	229	159	159	154	167	105	134	188	188	195	197	226	226	258	258	160	177	127	120	91	96	87	93	123	110	238	205	225	236	125	124	158	158
KYT/WB_15/2019	135.344	35.1875	Kyoto	193	193	196	181	204	204	85	85	216	243	104	110	189	189	159	164	154	167	125	125	186	186	195	186	238	228	256	248	165	178	129	120	87	95	92	92	114	121	220	235	229	227	134	126	147	158
KYT/WB_16/2019	135.344	35.4125	Kyoto	203	203	196	192	223	225	85	85	241	241	104	104	189	210	156	172	153	160	129	105	190	190	199	199	238	228	256	256	175	168	127	124	79	87	87	91	114	121	238	206	229	241	126	133	147	158
KYT/WB_17/2015	135.131	35.7417	Kyoto	203	203	181	181	203	234	85	85	241	241	104	115	210	210	155	158	154	154	130	126	186	188	195	197	238	236	242	242	165	175	124	129	79	79	87	87	123	121	237	237	225	227	125	125	147	158
KYT/WB_18/2015	135.131	35.7417	Kyoto	203	203	196	181	203	203	85	95	249	237	115	115	210	227	158	158	164	160	130	126	186	186	195	197	236	236	242	256	175	177	127	129	79	79	87	87	114	113	237	232	240	240	110	120	147	158
KYT/WB_19/2014	134.95	35.6229	Kyoto	199	199	181	198	203	203	85	85	241	245	104	115	210	227	158	158	152	152	130	130	186	186	199	199	238	236	256	256	172	175	124	124	93	91	87	93	114	114	237	232	227	227	134	134	147	158
KYT/WB_20/2014	134.95	35.6229	Kyoto	195	191	198	198	203	203	85	85	241	245	106	112	210	227	162	162	162	162	110	126	188	188	199	193	238	226	256	256	175	175	122	124	87	91	91	91	108	108	237	237	240	240	128	128	158	149
KYT/WB_21/2014	134.899	35.6451	Kyoto	203	199	181	198	203	223	85	85	247	247	110	110	210	227	155	158	152	152	126	126	186	186	195	195	238	236	256	256	160	177	127	124	79	91	87	91	115	94	237	237	225	225	134	110	147	158
KYT/WB_22/2014	134.899	35.6451	Kyoto	203	199	181	181	203	203	85	85	216	247	110	110	210	227	155	158	152	152	110	126	186	186	195	195	238	236	242	256	160	177	127	124	87	93	87	91	115	94	236	232	225	225	134	110	147	147
KYT/WB_23/2014	134.888	35.6109	Kyoto	199	191	198	198	223	234	85	85	243	247	104	104	227	212	155	158	152	152	114	126	186	186	195	199	238	236	256	256	175	175	124	129	91	96	87	91	115	115	237	232	225	227	134	110	147	147
KYT/WB_24/2015	134.888	35.6109	Kyoto	201	199	196	198	203	203	85	85	216	216	115	115	227	225	155	155	152	152	114	114	188	188	197	199	226	236	256	256	165	177	127	124	95	95	91	91	114	94	220	220	225	240	124	124	147	158
KYT/WB_25/2015	134.888	35.6109	Kyoto	199	199	192	198	203	223	85	85	216	247	104	110	210	210	158	158	152	162	130	114	186	188	197	193	236	236	256	256	172	175	124	129	79	96	87	87	114	114	237	235	229	225	134	134	160	158
OSK/WB_1/2017	135.641	34.896	Osaka	205	208	181	188	203	234	85	85	249	239	104	104	227	229	159	159	163	163	110	129	198	198	197	199	236	236	242	248	172	179	127	120	91	91	87	87	119	128	237	204	227	227	112	124	160	145
OSK/WB_2/2017	135.641	34.896	Osaka	203	205	181	188	203	234	85	85	243	245	104	104	227	225	159	159	163	160	129	127	188	188	199	199	236	236	242	248	165	179	120	120	87	95	87	87	114	119	236	204	240	240	112	134	147	147
OSK/WB_3/2017	135.641	34.896	Osaka	197	205	181	188	203	223	85	85	245	239	106	108	227	225	159	159	153	160	129	125	188	188	199	199	236	236	248	248	165	165	127	120	87	87	87	87	114	119	236	204	240	240	134	125	158	158
OSK/WB_4/2017	135.641	34.896	Osaka	205	208	181	188	203	203	85	85	245	239	104	104	225	229	159	159	163	160	129	127	188	188	199	199	238	236	242	258	165	172	127	120	87	91	87	87	114	119	204	204	240	232	112	112	158	158
OSK/WB_5/2014	135.64	34.9166	Osaka	199	199	181	181	203	203	85	85	241	245	104	104	210	227	158	158	152	152	130	130	186	188	201	199	238	236	242	256	172	170	127	124	79	79	87	93	114	110	237	232	225	225	134	134	147	158
OSK/WB_6/2017	135.622	34.9017	Osaka	205	205	181	181	203	234	85	85	243	245	106	108	227	225	159	159	163	160	130	127	188	188	197	199	236	236	242	248	179	177	124	120	87	95	87	87	114	119	236	232	240	232	112	134	147	158
OSK/WB_7/2017	135.578	34.896	Osaka	195	195	181	188	223	223	85	85	216	243	110	95	189	227	159	159	160	160	130	126	188	198	199	199	238	238	242	242	179	160	127	127	87	91	87	93	114	121	236	220	225	240	134	134	147	147
OSK/WB_8/2017	135.578	34.8543	Osaka	191	191	188	184	234	234	85	85	216	243	104	95	189	189	159	159	158	158	126	126	188	184	197	199	226	226	242	256	165	165	127	127	93	91	93	93	121	121	237	237	225	225	110	124	147	158
OSK/WB_9/2017	135.578	34.896	Osaka	197	193	196	188	203	223	85	85	243	237	108	108	227	225	172	172	143	162	130	126	188	188	195	193	238	226	242	242	172	175	127	127	87	91	87	93	108	121	236	220	225	240	124	124	147	147
OSK/WB_10/2017	135.578	34.8543	Osaka	193	193	188	188	203	223	85	85	243	239	104	110	227	225	159	172	162	162	129	129	188	184	199	199	238	236	242	242	165	160	127	127	87	87	91	91	119	121	204	220	240	234	134	168	147	147
OSK/WB_11/2017	135.578	34.896	Osaka	205	193	196	181	203	223	85	85	218	218	104	108	210	225	159	159	160	160	130	127	198	184	201	199	226	236	242	256	165	165	127	129	89	89	87	87	114	109	236	236	225	241	125	125	147	147
OSK/WB_12/2017	135.578	34.8543	Osaka	205	193	181	188	223	223	85	85	247	249	104	110	189	225	159	159	163	160	110	130	198	198	199	199	226	236	242	242	165	175	127	120	91	91	87	91	126	119	240	242	240	240	124	124	147	158
OSK/WB_13/2017	135.578	34.8543	Osaka	203	193	181	192	203	234	85	85	247	249	110	110	189	189	159	159	163	160	125	125	198	198	197	199	236	236	242	256	172	175	129	120	91	91	91	91	119	128	236	242	240	240	124	124	147	158
OSK/WB_14/2017	135.578	34.896	Osaka	203	205	181	181	203	223	85	85	243	247	110	106	227	225	159	159	160	160	128	124	188	188	197	199	236	236	242	256	165	175	127	127	91	91	87	87	123	126	236	236	240	227	134	170	147	158
OSK/WB_15/2017	135.578	34.8543	Osaka	197	193	196	181	203	234	85	85	243	245	108	95	189	227	172	164	153	163	109	125	198	198	195	193	238	236	242	248	179	160	127	127	79	93	87	91	114	114	237	220	225	225	125	124	147	147
OSK/WB_16/2018	135.578	34.9377	Osaka	203	193	181	188	203	234	85	85	247	249	104	110	189	189	159	172	164	161	110	126	198	190	201	199	238	226	242	248	165	175	122	120	79	87	87	91	110	126	236	204	241	241	112	120	147	147
OSK/WB_17/2018	135.578	34.896	Osaka	193	193	196	196	203	223	85	85	243	243	104	108	189	189	172	164	162	162	110	126	188	198	199	193	238	230	242	248	179	177	127	124	87	93	87	87	114	121	236	237	225	225	126	120	147	147
OSK/WB_18/2018	135.557	34.8906	Osaka	205	193	188	188	234	234	85	85	243	243	104	110	189	227	159	159	154	154	110	130	188	198	195	199	226	226	242	248	160	160	127	124	89	93	87	91	114	121	236	204	225	227	112	126	147	147
OSK/WB_19/2017	135.542	34.897	Osaka	203	193	196	188	203	227	85	85	247	245	104	95	189	189	159	159	163	163	127	127	188	188	197	199	226	236	242	242	160	149	129	120	87	91	87	87	123	121	204	204	240	227	112	125	147	147
OSK/WB_20/2018	135.524	34.8542	Osaka	203	203	188	223	203	227	85	95	243	243	95	95	189	227	159	159	162	154	110	130	188	188	195	197	226	226	242	242	179	177	122	129	89	89	91	91	121	121	237	232	229	225	112	112	147	160
OSK/WB_21/2017	135.516	34.8543	Osaka	203	191	196	188	234	234	85	85	245	237	106	108	189	210	159	156	152	162	110	126	198	198	195	197	236	236	242	256	165	160	127	129	91	91	87	93	121	121	204	204	225	232	134	134	147	147
OSK/WB_22/2017	135.516	34.896	Osaka	203	191	181	188	223	234	85	85	243	249	110	95	227	227	159	164	162	162	126	126	188	184	197	199	238	226	256	256	160	160	127	124	91	95	87	87	121	121	204	204	240	227	112	112	147	147
OSK/WB_23/2017	135.516	34.896	Osaka	193	193	188	188	223	234	85	85	243	249	110	95	227	225	159	159	162	160	110	126	188	184	197	199	238	226	242	256	179	177	124	129	87	91	87	91	119	121	204	204	229	240	110	110	147	158
OSK/WB_24/2017	135.516	34.8543	Osaka	203	191	188	188	203	234	85	85	216	245	104	95	227	227	159	159	162	162	126	126	188	184	195	199	238	236	242	256	175	177	124	129	91	95	87	87	123	121	236	237	225	227	110	110	147	160
OSK/WB_25/2017	135.516	34.8543	Osaka	203	191	181	192	203	223	85	85	243	243	104	95	227	227	159	156	162	160	126	126	188	188	197	193	226	226	248	248	175	160	127	124	87	96	87	87	123	121	204	232	229	225	110	124	147	160
OSK/WB_26/2017	135.516	34.8543	Osaka	199	195	192	188	203	223	85	85	216	216	104	104	189	227	159	159	152	162	130	126	190	190	199	199	238	224	242	242	179	160	124	124	91	96	91	93	114	121	237	204	225	240	134	134	147	147
OSK/WB_27/2017	135.516	34.8543	Osaka	193	193	181	184	234	234	85	85	243	243	104	108	189	227	159	159	152	160	109	125	188	188	197	199	226	236	256	248	172	160	122	124	91	91	87	93	119	119	236	237	229	232	112	125	160	158
OSK/WB_28/2017	135.516	34.896	Osaka	201	195	196	181	223	223	85	85	243	243	95	95	189	227	159	156	161	161	125	125	188	184	197	197	238	238	256	248	177	168	124	129	91	91	87	91	123	121	236	204	225	227	134	124	147	147
OSK/WB_29/2017	135.516	34.8543	Osaka	203	203	188	184	223	223	85	85	245	249	104	110	189	189	159	159	163	163	109	125	198	184	199	193	226	236	242	256	165	179	127	124	91	91	87	93	126	121	237	204	225	227	125	125	147	147
OSK/WB_30/2018	135.516	34.8543	Osaka	193	193	192	188	203	234	85	85	216	249	104	95	189	225	159	159	154	154	130	126	188	188	199	193	226	236	256	248	165	160	127	124	87	87	87	93	121	121	232	232	229	225	112	112	147	147
OSK/WB_31/2018	135.516	34.8543	Osaka	197	193	192	188	203	223	85	85	243	243	108	108	189	189	159	159	164	160	110	126	188	188	199	199	226	230	242	256	172	160	122	122	91	91	91	93	121	121	236	237	225	225	112	124	147	160
OSK/WB_32/2018	135.516	34.8543	Osaka	203	203	181	188	223	227	85	95	243	237	95	95	227	227	159	159	164	164	130	127	188	188	195	197	226	230	245	258	179	177	124	129	89	96	91	93	114	121	237	237	225	241	134	125	147	160
OSK/WB_33/2018	135.516	34.8543	Osaka	203	193	181	184	223	234	85	85	243	245	104	104	189	227	159	156	158	162	126	126	188	188	199	199	238	226	242	256	165	160	127	124	91	91	87	93	119	119	237	204	225	225	124	124	147	168
OSK/WB_34/2018	135.516	34.896	Osaka	203	193	196	198	203	223	85	85	216	241	104	108	227	225	159	159	161	161	110	126	186	198	195	193	226	226	242	242	165	164	127	124	87	95	93	93	114	108	204	232	241	241	112	134	147	147
OSK/WB_35/2018	135.516	34.896	Osaka	203	193	196	196	223	234	85	85	216	237	110	108	227	227	159	156	162	154	126	126	198	198	197	199	226	230	242	242	160	160	127	129	87	95	87	87	123	119	237	204	225	241	112	112	147	147
OSK/WB_36/2018	135.516	34.896	Osaka	203	193	192	188	203	223	85	85	243	243	110	108	189	227	159	159	162	164	126	126	186	198	197	199	236	236	242	242	160	160	124	120	87	87	87	91	114	121	205	205	225	241	112	112	158	158
OSK/WB_37/2018	135.516	34.896	Osaka	201	193	181	188	234	234	85	85	243	245	104	95	189	210	159	159	154	154	130	106	188	188	195	199	238	236	256	256	160	160	127	120	79	96	87	91	114	123	204	232	225	227	112	134	158	158
OSK/WB_38/2017	135.453	34.396	Osaka	191	191	192	192	203	203	85	85	247	235	110	112	212	208	159	156	152	162	130	126	198	198	195	193	226	236	256	256	179	149	122	124	79	87	87	87	117	117	240	240	229	225	112	112	168	158
OSK/WB_39/2017	135.453	34.396	Osaka	205	191	184	184	203	200	85	85	247	235	110	112	210	210	156	164	162	162	112	114	188	188	195	195	226	226	248	248	175	179	122	124	87	87	93	93	114	113	240	242	227	227	112	134	147	147
OSK/WB_40/2017	135.453	34.396	Osaka	207	193	196	184	200	200	85	85	247	235	110	112	210	210	156	164	162	162	110	126	193	190	195	201	226	226	242	248	175	151	122	122	87	81	91	93	114	114	237	240	225	225	118	114	147	145
OSK/WB_41/2017	135.453	34.396	Osaka	193	193	196	181	203	223	85	85	216	247	106	108	212	212	159	156	152	152	110	126	188	188	195	197	238	238	242	242	175	151	122	122	83	83	87	93	106	106	227	233	225	225	124	124	160	160
OSK/WB_42/2017	135.414	34.4072	Osaka	193	193	181	181	203	203	85	85	216	249	104	110	210	210	156	156	152	162	110	126	198	198	195	201	226	224	242	242	165	149	127	122	79	96	87	87	117	117	228	220	229	229	114	114	147	158
OSK/WB_43/2017	135.391	34.396	Osaka	205	205	181	192	203	203	85	85	241	249	104	112	197	197	156	156	152	158	110	126	190	201	195	201	224	224	242	256	175	175	127	127	79	87	91	91	117	117	228	220	229	240	134	134	147	158
OSK/WB_44/2017	135.391	34.396	Osaka	207	207	192	192	203	200	85	85	235	249	110	110	197	197	156	156	162	164	126	126	193	193	195	201	224	224	242	256	165	175	127	127	79	87	87	87	117	117	220	220	229	229	114	114	158	158
OSK/WB_45/2017	135.391	34.3544	Osaka	207	193	196	196	203	223	85	85	235	241	104	112	231	231	156	156	152	162	110	115	193	193	195	199	226	226	242	256	179	149	122	122	87	87	87	87	114	113	240	242	225	225	134	134	158	145
OSK/WB_46/2017	135.391	34.396	Osaka	203	208	196	181	203	203	85	85	235	241	110	106	212	208	159	156	152	158	110	110	193	190	195	195	226	226	256	256	172	175	127	127	87	81	87	91	114	110	220	214	225	227	134	118	147	147
OSK/WB_47/2017	135.391	34.396	Osaka	197	207	196	196	203	203	85	85	216	247	104	106	212	208	159	156	158	162	110	116	186	186	195	193	238	226	242	256	172	175	127	124	87	81	91	93	117	117	204	214	225	240	134	134	147	158
OSK/WB_48/2017	135.391	34.396	Osaka	207	207	196	196	203	203	85	85	216	247	106	106	212	208	159	156	158	162	110	116	186	186	199	193	226	226	242	256	172	175	127	124	87	87	87	87	114	117	228	240	225	240	112	134	147	158
OSK/WB_49/2017	135.391	34.396	Osaka	207	193	196	196	203	203	85	85	241	241	110	106	197	197	156	156	162	164	110	110	193	190	195	199	238	238	242	256	175	149	124	124	87	87	87	91	117	117	228	220	240	240	118	110	168	158
OSK/WB_50/2017	135.391	34.396	Osaka	207	193	196	192	223	200	85	85	247	247	106	106	197	200	156	156	162	160	110	110	188	188	195	199	238	226	242	256	177	149	122	120	87	87	87	91	117	117	244	228	225	225	112	118	147	158
OSK/WB_51/2017	135.391	34.3544	Osaka	197	207	196	184	203	203	85	85	216	216	104	106	212	231	156	156	153	158	109	125	193	193	195	199	226	236	242	256	177	149	127	122	79	79	87	87	117	117	228	220	240	227	134	134	147	168
HYG/WB_1/2014	135.333	34.774	Hyogo	203	199	196	196	203	234	85	85	216	247	104	104	210	227	162	158	152	152	110	126	188	188	195	193	238	238	256	248	175	175	127	129	79	96	87	91	126	126	204	220	229	229	124	124	160	158
HYG/WB_2/2014	135.333	34.774	Hyogo	203	191	196	181	203	225	85	85	243	247	106	108	227	227	158	158	152	158	110	110	188	188	195	193	238	238	256	256	175	175	124	129	96	95	87	91	108	108	204	220	230	236	124	122	160	160
HYG/WB_3/2014	135.323	34.758	Hyogo	191	191	196	181	203	234	85	85	216	241	104	95	210	227	158	158	152	152	130	126	186	186	193	193	238	228	256	248	175	175	127	127	79	87	87	87	108	126	204	220	229	229	124	124	158	158
HYG/WB_4/2014	135.305	34.8263	Hyogo	201	199	196	181	203	225	85	85	243	251	104	110	227	229	162	158	152	162	110	126	188	188	195	199	238	238	248	248	165	179	129	120	87	95	87	87	123	126	237	204	241	241	110	124	147	147
HYG/WB_5/2019	135.031	35.0625	Hyogo	193	193	181	200	203	223	85	85	245	251	104	104	210	227	159	156	153	153	129	125	183	183	195	195	226	228	258	248	177	178	127	129	91	91	87	87	126	126	206	221	227	230	112	134	147	158
HYG/WB_6/2015	135.006	35.4176	Hyogo	203	199	196	181	203	203	85	83	249	239	104	110	227	227	155	158	162	162	130	130	190	190	195	199	238	236	256	256	179	170	127	127	91	95	87	85	114	114	237	235	225	225	134	134	147	147
HYG/WB_7/2015	134.971	35.499	Hyogo	203	201	181	181	203	203	125	125	243	239	104	104	210	210	156	156	152	164	126	126	188	188	195	195	238	238	242	242	165	165	127	120	79	96	87	87	114	114	204	204	225	225	116	116	158	158
HYG/WB_8/2019	134.969	34.5208	Hyogo	193	193	196	181	223	204	85	85	241	237	104	104	210	210	159	155	153	144	109	105	188	188	195	195	226	228	242	256	165	175	122	124	87	87	87	87	121	121	205	205	225	241	112	134	147	158
HYG/WB_9/2019	134.956	34.5681	Hyogo	193	193	181	181	203	203	85	85	241	237	104	104	210	210	159	155	153	144	113	105	188	188	195	193	236	228	248	248	175	178	122	124	89	89	87	93	119	119	241	241	225	225	112	112	147	147
HYG/WB_10/2015	134.947	35.4724	Hyogo	199	199	192	198	203	203	85	95	216	249	104	104	210	227	155	158	152	162	130	114	196	188	195	199	226	236	256	256	175	160	122	124	87	93	87	87	108	110	237	235	227	223	134	110	147	160
HYG/WB_11/2014	134.932	35.2528	Hyogo	195	191	196	196	235	233	85	85	247	237	110	115	210	210	155	158	152	152	114	114	190	190	195	195	238	236	242	256	165	160	124	120	79	91	87	93	113	121	237	240	225	232	110	124	147	158
HYG/WB_12/2019	134.906	34.3125	Hyogo	193	193	181	179	203	203	85	85	216	216	104	112	210	210	156	164	153	144	113	123	186	186	199	199	240	234	247	247	168	168	129	129	79	96	93	93	126	117	237	237	232	232	128	128	147	147
HYG/WB_13/2019	134.906	34.5208	Hyogo	193	193	196	181	203	223	85	85	241	237	104	104	210	210	155	155	153	145	109	105	188	190	199	193	226	236	242	256	175	175	124	124	79	96	87	87	119	121	205	241	225	240	112	112	158	158
HYG/WB_14/2019	134.906	34.4792	Hyogo	193	193	181	192	204	204	85	85	243	237	104	102	210	210	156	156	158	145	109	113	186	186	195	199	236	236	242	256	165	168	124	120	87	96	87	87	119	119	206	242	227	242	134	120	147	158
HYG/WB_15/2015	134.839	35.4664	Hyogo	199	199	196	181	203	203	85	85	243	247	104	115	210	212	155	155	162	162	130	130	186	186	195	197	226	236	242	256	165	179	127	127	87	91	87	87	114	110	236	237	225	225	134	134	147	147
HYG/WB_16/2014	134.712	34.8685	Hyogo	203	191	196	202	203	223	85	85	249	249	104	104	189	227	158	158	152	152	130	130	188	188	195	195	226	236	256	256	175	160	122	122	79	79	91	91	123	110	220	220	229	240	110	110	147	147
HYG/WB_17/2014	134.658	34.9315	Hyogo	203	199	196	196	203	203	85	85	241	241	104	106	210	225	155	162	152	158	126	126	186	186	195	195	238	228	256	256	175	179	127	120	87	93	91	91	113	123	237	237	225	227	106	106	147	145
HYG/WB_18/2014	134.403	35.0536	Hyogo	203	199	196	196	203	235	125	129	241	249	104	110	210	227	155	158	164	164	130	126	190	190	195	195	226	226	242	256	165	183	127	124	87	87	87	93	114	110	237	204	225	227	134	110	158	158
HYG/WB_19/2014	134.344	35.0013	Hyogo	193	204	181	181	203	235	85	85	243	237	104	108	210	227	159	164	154	165	130	129	188	188	195	193	236	236	256	256	175	177	127	122	79	95	87	91	110	110	238	221	241	227	112	112	147	147
NAR/WB_1/2018	136.046	34.6776	Nara	201	193	196	181	203	203	85	85	216	235	110	108	227	227	159	159	154	154	110	130	196	196	195	195	238	226	242	256	165	175	122	129	79	79	87	91	110	110	206	241	225	241	120	128	147	158
NAR/WB_2/2014	135.994	34.1919	Nara	201	195	202	192	223	219	85	85	216	235	104	104	229	231	155	155	162	162	110	125	186	186	201	201	226	226	256	256	175	177	127	120	91	91	91	91	117	117	204	204	225	240	110	120	147	147
NAR/WB_3/2014	135.993	34.1101	Nara	203	191	181	181	203	203	95	95	247	245	108	108	225	225	170	170	152	162	110	126	188	188	195	201	238	236	242	242	172	175	124	120	87	87	91	91	123	126	244	204	229	225	134	134	147	160
NAR/WB_4/2014	135.993	34.1101	Nara	191	191	188	200	203	203	85	95	247	245	104	112	231	231	155	158	152	158	111	111	186	184	195	201	226	226	256	256	164	159	124	120	93	96	91	91	108	110	244	228	225	240	110	110	147	160
NAR/WB_5/2015	135.927	34.7086	Nara	201	191	196	196	203	203	109	129	247	249	104	108	225	225	170	158	152	152	110	130	196	180	195	197	238	226	242	256	175	177	122	122	79	79	87	91	126	126	204	204	229	240	134	134	160	160
NAR/WB_6/2015	135.925	34.6832	Nara	191	191	202	202	203	234	109	129	235	235	104	104	227	212	155	170	164	160	110	130	180	180	195	197	236	236	242	242	164	164	122	129	87	96	87	91	114	126	204	204	225	225	120	124	147	147
NAR/WB_7/2015	135.916	34.7407	Nara	191	191	196	196	203	203	109	125	249	237	106	108	229	231	155	170	152	160	110	126	177	177	195	195	236	236	242	256	175	175	122	122	79	79	91	91	110	126	204	204	225	225	124	124	147	147
NAR/WB_8/2015	135.897	34.7007	Nara	191	191	196	196	203	203	125	125	249	237	104	108	231	231	170	170	152	162	126	126	177	177	195	195	226	236	242	256	175	175	122	129	79	87	87	91	110	126	204	204	225	225	124	124	147	158
NAR/WB_9/2015	135.867	34.5194	Nara	201	205	202	200	203	203	109	109	235	235	104	112	231	231	170	158	152	164	110	130	177	177	195	195	238	236	256	256	175	175	127	129	79	81	87	91	114	123	204	204	229	225	126	124	147	147
NAR/WB_10/2014	135.846	34.6512	Nara	191	191	196	200	203	203	85	85	247	249	104	108	225	231	155	158	152	160	130	130	196	196	195	195	238	236	242	242	175	164	122	122	79	79	87	91	126	126	228	240	229	229	122	122	147	160
NAR/WB_11/2014	135.846	34.6512	Nara	191	191	196	196	203	234	85	85	235	237	104	108	225	231	155	170	152	160	110	126	196	196	197	197	238	238	242	256	172	175	122	129	79	79	91	91	126	126	204	204	229	225	124	122	147	160
NAR/WB_12/2018	135.844	34.3958	Nara	199	199	192	192	203	233	85	95	216	247	104	104	210	212	172	164	154	159	114	127	186	190	204	201	226	236	256	266	165	177	124	120	91	95	91	89	114	110	232	241	227	227	118	106	147	158
NAR/WB_13/2018	135.844	34.3958	Nara	201	191	192	200	223	200	85	97	216	247	104	104	227	229	156	164	154	154	110	114	186	188	197	197	226	226	242	242	175	168	122	124	93	93	87	91	113	113	233	246	229	229	112	112	147	160
NAR/WB_14/2018	135.844	34.3542	Nara	181	181	181	181	221	221	85	85	247	235	104	112	210	225	155	170	154	159	114	126	186	186	195	197	238	226	242	256	175	177	124	129	89	91	91	91	114	109	227	206	229	229	134	124	147	158
NAR/WB_15/2018	135.834	34.6402	Nara	193	193	196	181	203	203	85	85	241	239	104	110	229	231	156	172	163	163	110	110	196	196	195	195	238	236	242	256	175	175	122	122	79	87	91	91	123	119	237	206	229	225	124	128	160	160
NAR/WB_16/2018	135.808	34.6818	Nara	193	193	196	181	204	204	85	85	235	237	104	112	225	225	156	172	154	161	110	130	196	196	195	195	238	236	256	256	175	173	122	122	79	87	91	91	123	119	206	246	229	225	126	124	160	160
NAR/WB_17/2018	135.808	34.6818	Nara	193	193	196	181	203	203	85	85	235	237	104	110	227	229	156	172	154	154	110	130	196	177	195	195	238	236	242	256	175	175	122	129	79	79	91	91	113	126	206	241	225	225	134	168	160	160
NAR/WB_18/2014	135.799	34.0153	Nara	197	191	181	200	203	234	85	85	235	245	104	104	189	225	155	158	152	158	111	111	188	206	195	195	238	224	242	242	170	168	127	122	96	95	87	91	114	110	236	228	223	223	134	134	147	158
NAR/WB_19/2014	135.785	34.0376	Nara	205	205	188	188	203	234	85	95	216	247	104	112	227	212	155	162	152	158	110	110	186	186	199	199	226	228	242	256	165	175	124	124	87	87	87	91	117	115	204	206	241	227	134	134	158	158
NAR/WB_20/2018	135.781	34.3958	Nara	195	181	196	181	203	203	85	85	216	235	104	112	227	212	155	155	154	159	110	114	193	190	195	199	226	226	242	256	172	177	122	122	96	98	87	87	113	117	228	234	229	242	134	114	145	145
NAR/WB_21/2018	135.781	34.3958	Nara	195	181	196	181	225	221	85	97	216	254	104	112	210	210	159	170	155	159	110	110	190	190	195	201	226	226	256	256	172	175	122	120	96	98	87	91	113	117	228	206	227	230	134	120	147	145
NAR/WB_22/2018	135.781	34.3958	Nara	195	182	196	181	203	203	85	85	216	235	104	112	227	212	155	155	154	159	110	114	193	190	195	199	226	226	242	256	172	179	122	122	96	96	87	87	113	117	228	234	229	242	134	114	145	145
NAR/WB_23/2018	135.781	34.3958	Nara	195	181	196	181	225	221	85	97	216	254	104	112	210	210	170	158	153	159	110	110	190	190	195	201	226	226	256	256	172	175	122	120	96	98	87	91	113	117	228	206	227	230	134	120	147	145
NAR/WB_24/2018	135.781	34.3958	Nara	201	188	188	200	225	233	85	85	247	249	110	112	212	212	158	158	154	154	110	110	186	188	195	197	238	226	256	260	165	164	124	120	91	96	91	91	109	126	243	246	229	225	112	108	158	158
NAR/WB_25/2018	135.781	34.3958	Nara	201	201	200	200	203	223	85	95	216	247	104	110	210	227	164	170	154	154	110	114	184	184	197	199	226	236	256	266	165	175	122	129	96	95	87	91	113	109	237	243	226	226	106	106	147	160
NAR/WB_26/2018	135.781	34.3958	Nara	195	182	196	181	203	203	85	85	235	241	104	120	189	189	158	158	154	161	126	126	193	186	195	197	238	226	242	256	175	164	127	120	79	85	87	91	109	117	237	206	229	242	120	120	147	145
NAR/WB_27/2018	135.781	34.3958	Nara	201	188	188	200	203	203	85	85	247	249	104	112	212	212	164	170	154	154	110	114	186	188	195	197	238	226	242	266	165	164	129	120	91	91	91	91	109	126	241	246	226	226	112	124	158	158
NAR/WB_28/2018	135.781	34.3542	Nara	197	197	196	196	204	234	85	97	247	239	104	110	189	208	159	172	159	159	110	126	190	190	195	195	226	226	242	256	175	164	127	127	96	95	87	91	114	114	206	206	242	226	120	120	160	158
NAR/WB_29/2018	135.781	34.3542	Nara	203	182	181	192	203	221	85	85	235	249	110	112	227	208	155	155	164	164	110	126	196	196	195	195	226	226	242	242	175	175	124	129	93	96	87	91	114	114	220	206	242	242	120	124	158	145
NAR/WB_30/2018	135.781	34.3542	Nara	197	193	192	188	203	233	85	85	216	247	104	110	189	231	155	158	159	159	110	122	196	196	195	197	226	236	256	266	172	175	127	127	89	93	87	91	114	114	236	245	229	229	112	120	160	160
NAR/WB_31/2018	135.781	34.3958	Nara	201	182	181	200	203	203	85	85	235	249	112	120	210	210	162	158	154	164	110	110	186	186	195	197	226	236	256	260	165	175	122	120	79	96	91	91	110	109	220	205	225	225	134	118	147	160
NAR/WB_32/2018	135.781	34.3542	Nara	203	182	181	181	203	221	85	95	247	235	112	112	189	212	155	170	159	159	129	126	186	186	195	197	226	236	256	260	160	177	124	120	96	95	87	91	114	114	243	227	226	223	134	124	147	158
NAR/WB_33/2018	135.781	34.3542	Nara	207	193	181	181	204	204	95	87	243	237	112	112	189	212	159	156	161	159	129	127	186	186	195	197	226	226	245	260	175	181	122	120	96	95	87	87	114	126	246	221	229	225	124	124	160	158
NAR/WB_34/2018	135.781	34.3542	Nara	199	199	196	188	223	234	85	97	243	237	104	112	229	208	156	172	164	159	110	129	186	186	195	201	226	226	256	260	165	149	124	120	79	79	91	91	114	117	237	230	241	227	112	118	147	160
NAR/WB_35/2018	135.781	34.3958	Nara	193	189	181	202	204	226	85	85	237	237	110	112	189	227	159	159	161	159	114	127	196	196	195	197	226	236	245	266	170	168	127	120	96	96	87	91	110	110	244	206	229	225	134	168	147	162
NAR/WB_36/2018	135.781	34.3542	Nara	193	182	181	192	223	200	85	85	235	235	104	104	227	227	159	156	154	159	116	123	188	188	195	195	226	236	266	266	175	173	122	122	91	91	91	89	113	113	208	208	225	241	134	124	147	158
NAR/WB_37/2018	135.781	34.3958	Nara	205	193	181	202	226	235	85	95	239	251	104	112	210	210	159	172	154	159	110	110	184	184	195	201	238	238	245	260	175	153	122	124	89	91	91	91	114	126	237	206	241	241	120	124	147	147
NAR/WB_38/2018	135.781	34.3542	Nara	199	199	196	181	223	204	97	95	243	237	112	112	229	229	156	164	154	161	110	129	186	186	195	195	226	226	256	260	168	151	122	124	79	79	91	89	114	117	230	221	225	227	112	118	147	160
NAR/WB_39/2018	135.781	34.3958	Nara	199	193	196	188	223	234	85	85	235	241	104	110	189	208	159	172	154	159	127	127	190	190	195	195	226	236	242	260	175	164	127	122	96	95	91	91	109	109	237	229	241	227	134	120	147	158
NAR/WB_40/2018	135.781	34.3958	Nara	199	193	202	188	203	223	85	85	216	247	104	110	210	210	159	156	154	159	110	110	186	183	195	195	238	236	242	266	175	175	122	129	89	91	91	91	110	109	237	246	225	241	112	124	158	157
NAR/WB_41/2018	135.763	34.6575	Nara	182	182	181	181	203	203	85	95	237	237	104	110	210	229	155	155	154	154	110	126	180	180	195	197	236	240	242	256	165	175	122	129	87	93	91	91	123	126	206	206	227	230	134	125	160	158
NAR/WB_42/2018	135.763	34.6575	Nara	197	182	181	223	225	225	85	85	216	237	104	106	189	210	155	155	154	166	110	130	188	188	201	197	238	226	242	242	165	175	122	120	96	95	87	91	110	117	237	233	242	226	112	134	147	147
NAR/WB_43/2018	135.763	34.6575	Nara	193	193	181	181	203	234	85	97	216	235	104	110	210	212	172	172	154	161	110	130	180	180	195	197	238	236	242	256	165	160	122	129	87	91	87	91	114	123	237	206	225	241	134	168	160	158
NAR/WB_44/2018	135.753	34.6706	Nara	193	182	181	181	203	203	85	85	247	249	104	104	212	231	155	170	162	165	126	126	180	180	201	197	238	226	242	242	177	181	122	120	79	79	91	91	126	126	227	239	227	242	134	124	160	160
NAR/WB_45/2014	135.75	34.0648	Nara	203	191	181	181	203	234	85	97	247	241	112	112	189	208	155	155	152	158	110	128	186	186	201	197	226	226	242	256	165	175	127	120	96	96	87	87	108	119	204	225	229	225	112	120	147	147
NAR/WB_46/2015	135.745	34.3057	Nara	197	191	181	184	203	223	85	97	247	249	108	120	189	231	155	158	158	160	110	126	196	193	195	197	226	228	242	242	172	175	122	124	79	87	91	91	114	126	228	239	240	240	134	134	147	160
NAR/WB_47/2015	135.745	34.3057	Nara	205	191	200	184	203	223	85	97	216	216	104	108	189	231	155	158	152	160	110	126	196	190	195	201	238	226	242	242	175	175	122	122	79	87	87	91	114	117	228	233	240	240	134	134	160	160
NAR/WB_48/2014	135.71	34.6166	Nara	201	201	196	181	204	200	109	109	247	235	104	106	212	229	155	155	152	162	110	110	180	180	195	195	238	236	242	256	175	179	122	120	87	96	91	96	114	126	204	228	229	225	110	124	147	147
NAR/WB_49/2015	135.694	34.3833	Nara	191	191	196	192	203	203	85	83	243	237	112	120	189	189	155	155	158	158	110	114	193	193	195	195	226	226	242	242	164	149	127	124	79	87	87	87	114	119	228	205	229	240	134	118	147	158
NAR/WB_50/2015	135.693	34.3806	Nara	205	191	181	184	203	203	85	85	216	247	120	120	212	229	155	155	159	159	110	114	193	193	195	201	226	236	256	256	179	149	122	124	79	87	87	87	114	113	228	205	225	240	134	120	147	145
NAR/WB_51/2015	135.67	34.6234	Nara	197	201	196	181	203	225	125	125	216	237	110	110	210	227	155	162	158	162	126	126	180	180	197	197	238	238	242	242	149	149	122	120	79	96	91	96	114	117	232	232	240	227	110	110	168	158
WKY/WB_1/2015	135.937	33.5915	Wakayama	191	191	181	192	203	203	109	113	237	237	104	110	210	210	158	158	152	158	110	114	186	188	195	197	226	228	256	256	172	168	127	120	79	87	87	91	114	113	236	244	229	240	110	110	147	158
WKY/WB_2/2014	135.852	33.6204	Wakayama	201	191	181	181	203	223	85	95	249	237	106	106	210	208	155	158	158	162	110	114	190	190	201	199	238	238	242	256	172	170	127	124	87	96	91	93	115	115	237	220	229	241	110	122	147	157
WKY/WB_3/2015	135.851	33.6089	Wakayama	207	191	181	181	203	203	109	113	235	237	110	124	210	208	155	158	152	162	110	114	186	184	201	191	226	226	256	256	170	170	122	120	87	96	87	87	110	110	237	237	240	223	110	110	157	157
WKY/WB_4/2018	135.844	33.5208	Wakayama	199	193	192	192	203	203	85	87	243	235	110	106	210	206	159	172	163	154	110	110	186	190	195	201	226	226	256	256	165	172	127	120	87	98	87	91	114	106	229	208	229	227	112	134	147	147
WKY/WB_5/2019	135.844	33.5208	Wakayama	199	193	196	192	203	203	85	95	235	237	104	112	227	206	159	156	163	154	110	114	186	186	195	191	226	226	256	256	172	168	127	122	87	87	87	91	106	106	221	208	241	241	112	124	158	157
WKY/WB_6/2018	135.827	33.5698	Wakayama	201	193	192	200	203	223	97	87	216	247	104	110	210	206	170	158	159	159	110	114	186	186	195	195	226	228	256	256	165	168	122	124	93	96	87	91	113	117	237	233	242	242	112	137	147	158
WKY/WB_7/2018	135.81	33.4715	Wakayama	203	193	181	192	204	204	85	85	237	251	110	110	210	208	159	172	159	159	110	110	184	184	195	195	228	224	256	256	168	168	127	122	79	87	91	91	110	110	240	208	241	227	134	168	147	158
WKY/WB_8/2018	135.759	33.443	Wakayama	203	197	181	181	204	204	85	95	235	241	110	110	229	229	159	156	154	159	110	110	184	184	195	195	236	224	256	256	165	175	127	122	79	87	93	93	110	110	206	206	241	241	134	168	147	147
WKY/WB_9/2018	135.656	33.6042	Wakayama	205	205	181	181	203	225	85	85	243	247	104	110	210	206	156	164	154	159	110	110	186	190	195	191	226	228	256	256	177	177	127	122	87	85	87	91	113	106	206	206	229	229	110	124	147	160
WKY/WB_10/2018	135.531	34.2708	Wakayama	183	183	184	184	203	234	85	87	216	216	110	112	210	227	155	155	154	159	110	126	198	198	195	201	226	224	242	242	175	179	120	120	87	96	87	87	114	113	237	241	230	230	118	120	160	160
WKY/WB_11/2018	135.531	34.2708	Wakayama	188	188	188	188	203	223	97	95	216	249	104	104	189	227	155	158	154	154	110	110	184	184	195	201	226	228	242	242	175	175	122	129	87	96	87	87	114	113	241	246	225	225	134	168	147	160
WKY/WB_12/2018	135.469	33.6042	Wakayama	191	181	181	192	203	200	85	95	216	216	104	110	210	229	164	155	154	159	110	110	188	190	195	199	238	226	242	256	172	172	122	122	93	96	87	87	114	110	206	208	242	242	112	134	147	158
WKY/WB_13/2018	135.469	33.6458	Wakayama	203	193	181	181	203	203	85	95	216	216	104	112	210	208	159	164	154	154	110	110	188	190	195	191	226	224	242	256	172	175	127	122	87	93	87	91	114	106	241	241	229	241	112	112	147	157
WKY/WB_14/2015	135.451	33.7691	Wakayama	195	191	181	188	203	203	85	95	243	247	104	106	210	210	155	155	152	152	115	115	190	190	195	199	226	226	242	256	175	177	127	127	79	96	91	91	114	113	237	237	225	240	134	118	147	158
WKY/WB_15/2014	135.429	33.8094	Wakayama	203	201	181	192	203	234	85	85	216	216	110	110	210	208	155	158	152	152	110	110	186	188	195	195	226	228	256	256	165	170	124	120	79	96	87	91	115	115	204	206	225	241	134	134	147	147
WKY/WB_16/2018	135.406	33.6458	Wakayama	203	193	181	192	203	203	85	97	216	247	110	112	210	225	159	159	163	159	110	129	190	190	195	195	226	226	242	256	170	177	127	127	87	95	87	91	113	110	206	246	241	241	116	124	158	157
WKY/WB_17/2019	135.406	33.6875	Wakayama	203	203	181	181	203	203	85	85	241	241	112	124	210	210	156	172	159	159	110	110	190	190	195	195	226	226	256	256	177	177	127	127	79	87	87	91	117	117	237	237	225	241	112	124	147	147
WKY/WB_18/2014	135.38	34.1762	Wakayama	201	205	181	181	225	200	85	85	247	247	104	106	210	208	155	158	158	158	110	114	190	190	204	201	238	228	242	256	172	175	127	120	93	93	91	91	113	110	244	220	240	227	110	120	147	147
WKY/WB_19/2014	135.38	34.1762	Wakayama	201	205	181	181	203	203	85	85	241	241	110	124	216	216	155	162	143	162	111	115	183	183	201	199	238	238	256	256	165	165	122	124	87	91	87	91	108	108	244	216	225	223	110	110	147	147
WKY/WB_20/2018	135.344	34.1875	Wakayama	197	183	198	184	203	225	85	97	243	251	104	110	210	208	155	170	155	159	110	114	190	190	195	195	238	226	242	245	175	168	122	124	93	96	87	93	109	117	206	206	242	226	112	112	147	158
WKY/WB_21/2018	135.344	34.1875	Wakayama	195	181	196	181	233	233	87	87	247	247	110	117	210	208	155	155	154	154	110	110	196	196	195	199	238	226	242	242	165	168	124	124	96	96	87	93	113	113	236	228	227	227	110	124	147	158
WKY/WB_22/2018	135.344	34.1875	Wakayama	195	182	196	181	225	233	85	87	216	249	104	110	210	208	158	158	154	154	110	112	193	193	195	201	226	236	242	242	170	177	122	124	96	95	87	87	114	114	229	208	226	237	112	134	160	160
WKY/WB_23/2018	135.344	34.1875	Wakayama	182	182	181	181	203	223	85	85	216	249	104	104	210	208	170	158	154	154	110	112	188	188	195	195	226	236	256	256	170	168	122	122	96	95	87	87	110	110	239	229	226	226	116	124	147	160
WKY/WB_24/2018	135.281	34.2292	Wakayama	182	182	181	181	203	221	97	95	216	241	104	104	210	210	159	155	159	159	112	116	188	188	195	199	238	238	256	256	175	179	124	124	89	81	91	91	113	113	206	206	241	227	134	125	147	145
WKY/WB_25/2018	135.241	33.9385	Wakayama	195	181	196	181	223	223	101	101	216	247	110	112	210	210	155	155	159	159	110	110	188	188	195	195	226	226	242	248	170	149	127	127	87	87	87	87	114	110	222	222	242	226	134	118	160	160
WKY/WB_26/2018	135.219	34.0625	Wakayama	181	181	181	181	200	200	85	85	243	241	110	112	210	210	158	158	154	154	126	126	196	186	195	199	226	226	256	256	165	177	122	120	87	87	87	91	114	117	208	208	242	237	112	120	147	160
WKY/WB_27/2018	135.219	34.0625	Wakayama	181	181	181	181	203	200	85	95	245	245	110	108	210	208	158	158	165	159	110	127	196	196	195	195	226	226	256	256	175	177	122	122	87	96	87	87	114	117	206	206	227	242	134	166	160	160
WKY/WB_28/2018	135.219	34.2708	Wakayama	207	193	181	192	203	225	85	85	241	241	104	106	210	210	156	156	159	159	110	116	188	188	195	199	226	228	256	256	179	149	122	124	79	96	87	93	113	113	241	246	225	241	112	112	147	145
WKY/WB_29/2018	135.219	34.2708	Wakayama	193	193	181	181	223	223	85	85	247	241	104	110	210	210	156	156	159	159	110	110	188	190	195	195	238	228	256	256	179	168	127	124	87	96	91	91	113	113	235	206	225	241	134	120	147	160
WKY/WB_30/2018	135.219	34.2708	Wakayama	207	205	196	181	234	200	85	85	247	241	110	120	197	197	156	156	163	159	114	127	196	196	195	193	238	226	242	256	179	149	124	120	79	96	87	87	114	113	235	221	241	241	112	120	160	160
WKY/WB_31/2018	135.219	34.2708	Wakayama	207	193	196	196	203	223	85	93	241	245	104	104	210	208	159	156	154	159	110	110	196	190	195	195	238	226	242	256	175	168	122	120	87	87	91	93	110	117	237	235	225	227	112	120	147	158
WKY/WB_32/2018	135.219	34.2708	Wakayama	207	193	196	196	203	223	85	85	216	245	104	110	208	208	156	156	163	154	110	112	198	190	195	195	226	228	242	242	175	149	122	124	87	87	91	93	113	117	243	239	225	241	120	120	147	145
WKY/WB_33/2018	135.189	33.9084	Wakayama	188	182	181	188	200	233	85	97	216	216	110	110	229	229	156	164	160	165	110	110	190	184	195	195	226	226	256	256	175	177	127	124	79	87	87	91	110	110	228	238	225	236	112	134	147	158
WKY/WB_34/2018	135.189	33.9084	Wakayama	188	182	181	188	203	203	85	97	245	249	104	110	210	210	164	155	154	159	110	114	184	184	195	197	226	236	242	256	170	168	127	122	87	95	87	91	114	110	229	207	229	225	112	134	147	160
WKY/WB_35/2018	135.186	33.926	Wakayama	191	191	192	192	203	203	85	95	243	249	112	112	210	210	156	164	154	159	110	110	184	184	195	199	226	236	256	256	175	168	127	127	95	98	91	91	114	114	206	206	225	225	134	166	147	158
WKY/WB_36/2014	135.175	34.0114	Wakayama	207	191	181	181	203	203	85	85	216	216	104	110	208	208	158	158	152	152	110	110	193	193	195	195	238	238	242	256	165	177	122	120	87	87	91	91	117	115	220	240	241	241	118	118	147	147
WKY/WB_37/2014	135.175	34.0114	Wakayama	205	191	181	181	203	234	85	85	216	249	104	110	210	208	155	158	152	158	110	126	186	186	195	195	238	226	242	242	175	168	127	124	79	87	91	89	115	115	204	220	225	241	134	134	147	160
WKY/WB_38/2014	135.17	34.0144	Wakayama	205	205	181	188	203	203	109	113	216	249	104	110	208	208	155	158	152	162	110	114	196	196	195	191	238	238	242	256	179	168	127	122	79	87	89	89	114	110	237	220	225	240	134	118	147	160
WKY/WB_39/2014	135.162	34.2294	Wakayama	205	191	196	192	203	200	85	97	216	247	110	110	210	210	155	158	152	158	110	114	186	186	195	193	226	226	242	256	172	175	127	129	96	95	87	91	119	117	204	220	240	239	118	124	168	158
WKY/WB_40/2018	135.156	34.0625	Wakayama	188	182	181	188	204	225	85	95	216	235	110	108	210	210	164	158	154	154	110	110	193	193	195	195	226	226	256	256	170	168	127	122	87	87	87	87	110	110	235	222	229	242	112	126	147	147
WKY/WB_41/2019	135.156	34.0208	Wakayama	208	208	181	181	203	203	85	85	216	241	106	106	212	208	159	164	154	159	110	127	193	193	195	195	226	226	242	256	175	168	122	120	79	87	91	89	113	113	206	221	241	223	120	120	147	158
WKY/WB_42/2019	135.156	34.0208	Wakayama	193	193	188	188	225	234	85	85	216	216	110	106	229	208	159	159	159	159	110	127	190	190	195	195	226	228	242	256	179	170	122	122	87	96	91	91	114	113	237	237	225	223	134	120	147	158
TTR/WB_1/2014	134.344	35.5295	Tottori	191	191	196	198	223	235	85	85	243	247	104	104	210	227	155	158	152	152	130	114	188	188	195	193	236	236	256	258	172	175	124	129	91	96	87	91	114	123	236	204	225	240	110	124	147	160
TTR/WB_2/2014	134.241	35.4101	Tottori	201	195	181	192	223	223	85	85	216	216	104	115	189	210	170	158	158	164	128	128	188	188	193	193	238	226	256	256	175	175	120	120	79	79	91	91	123	123	236	204	227	227	110	110	147	158
TTR/WB_3/2014	134.232	35.2112	Tottori	199	191	196	196	203	235	85	85	243	243	104	110	210	227	155	155	152	164	130	126	190	190	195	193	226	228	256	256	172	175	129	129	96	96	87	87	110	110	237	237	229	240	110	106	145	145
TTR/WB_4/2015	134.231	35.4004	Tottori	195	191	196	192	203	235	85	85	216	216	110	115	210	227	155	158	164	164	134	134	196	188	195	193	226	226	242	256	175	179	127	120	79	79	87	91	114	108	220	220	227	227	110	124	147	158
TTR/WB_5/2014	134.23	35.4401	Tottori	201	191	196	196	203	203	129	129	247	245	104	104	210	227	155	158	158	164	130	130	196	188	195	195	236	236	256	256	165	175	122	120	79	91	87	87	114	108	237	204	240	240	110	120	147	158
TTR/WB_6/2015	134.208	35.3425	Tottori	199	205	181	202	203	235	125	129	247	237	110	110	227	227	172	172	162	164	130	126	188	188	195	201	226	230	242	242	175	160	127	120	79	79	87	91	108	108	237	225	240	240	110	116	147	158
TTR/WB_7/2015	134.133	35.3591	Tottori	199	199	181	181	203	203	129	129	243	247	104	104	210	227	162	170	152	162	130	130	188	188	195	195	226	236	242	242	175	179	127	129	79	87	91	93	110	110	237	237	229	240	110	110	147	147
TTR/WB_8/2014	134.009	35.4813	Tottori	199	191	202	202	203	203	85	85	216	243	104	110	189	210	170	158	164	160	130	134	196	196	195	201	238	236	256	256	165	175	129	129	91	96	87	91	110	126	236	225	240	241	134	116	147	158
TTR/WB_9/2014	134.009	35.4813	Tottori	199	191	196	192	203	203	85	85	216	216	104	110	210	227	155	158	164	164	130	130	196	196	195	201	238	236	242	256	165	175	127	129	79	87	87	91	110	110	237	204	240	227	134	110	147	147
TTR/WB_10/2014	133.458	35.2156	Tottori	201	199	181	181	223	235	85	95	216	245	104	110	210	210	158	158	162	164	130	126	188	188	195	195	226	236	242	256	177	168	122	129	79	93	87	91	114	110	237	204	225	227	110	110	158	158
TTR/WB_11/2015	133.458	35.2156	Tottori	203	191	196	181	203	234	129	115	216	247	104	104	210	208	162	158	152	162	130	116	188	188	195	195	226	226	242	256	175	179	122	122	96	96	93	93	114	126	204	225	225	227	110	124	147	147
TTR/WB_12/2014	133.457	35.251	Tottori	203	203	196	198	203	235	85	85	247	247	104	104	210	227	158	158	162	164	125	125	186	188	195	201	230	228	256	256	175	177	127	129	87	87	91	91	114	114	236	237	227	227	134	110	147	147
TTR/WB_13/2015	133.369	35.3628	Tottori	201	205	196	181	223	234	109	129	216	216	104	104	210	210	162	170	152	164	110	130	188	190	195	201	238	236	256	256	175	175	122	129	96	96	93	93	114	110	204	225	225	227	110	120	147	147
TTR/WB_14/2015	133.366	35.2971	Tottori	203	205	181	181	203	203	85	83	241	245	104	110	210	210	170	158	158	164	130	130	188	188	195	193	238	228	258	258	179	177	122	129	98	98	93	93	110	110	237	237	229	240	110	110	147	158
TTR/WB_15/2014	133.326	35.3923	Tottori	205	191	181	188	223	223	85	85	216	245	104	110	210	210	155	170	160	160	130	126	190	190	195	195	238	236	242	242	175	179	120	120	79	79	NA	NA	114	110	225	225	229	225	110	110	147	147
TTR/WB_16/2014	133.326	35.4077	Tottori	201	191	181	181	223	223	85	95	216	245	104	110	210	210	155	158	160	160	130	114	190	190	195	195	238	236	242	256	160	160	127	120	79	87	91	91	114	114	204	225	240	227	110	110	147	147
SMN/WB_1/2015	133.192	35.3066	Shimane	199	199	196	196	203	203	85	85	216	247	104	110	210	227	155	162	158	160	130	117	190	184	195	195	238	226	256	256	181	183	129	129	79	91	93	93	114	114	236	220	225	225	124	124	158	158
SMN/WB_2/2015	133.181	35.2649	Shimane	201	201	181	181	203	223	85	83	243	247	104	110	210	210	170	158	152	164	130	112	188	188	195	193	238	236	242	242	170	168	122	120	79	95	87	87	114	110	237	205	229	225	110	120	147	158
SMN/WB_3/2015	133.156	35.3016	Shimane	203	201	202	188	223	223	85	95	243	237	104	104	210	210	155	162	152	160	130	130	188	188	195	195	236	236	242	256	170	170	127	122	96	96	93	93	114	114	236	204	225	227	110	110	158	158
SMN/WB_4/2015	133.112	35.3202	Shimane	201	201	181	188	203	223	129	129	216	243	110	110	210	210	162	158	162	162	130	130	196	196	195	195	228	228	256	256	165	175	127	120	79	95	93	93	110	126	237	204	229	225	110	110	158	158
SMN/WB_5/2015	133.112	35.3202	Shimane	203	201	181	181	223	223	125	129	216	249	104	104	210	210	156	172	152	162	130	126	196	196	195	193	238	228	242	256	165	170	127	124	79	96	93	93	110	126	236	204	229	240	110	116	147	158
SMN/WB_6/2014	133.097	35.3868	Shimane	203	201	196	181	223	226	95	95	216	216	104	110	210	210	155	158	160	160	130	116	196	196	195	193	226	236	256	256	179	170	122	120	96	96	93	93	110	126	237	225	229	225	110	120	147	158
SMN/WB_7/2015	133.027	35.3956	Shimane	203	201	181	181	203	223	85	95	247	249	104	110	210	210	155	158	152	152	130	113	188	188	195	195	238	226	242	242	172	175	124	120	79	96	93	93	108	126	237	225	225	240	134	110	158	158
SMN/WB_8/2015	132.946	35.3595	Shimane	191	191	181	181	203	223	125	129	216	216	104	104	210	210	155	162	164	160	130	126	188	188	195	193	238	238	242	256	172	175	127	127	93	96	93	93	114	108	204	204	229	225	110	116	147	158
SMN/WB_9/2015	132.936	35.3074	Shimane	203	201	181	181	203	223	125	129	216	245	104	104	210	227	162	158	152	162	130	126	188	188	195	195	230	228	242	242	165	183	124	120	96	96	93	93	114	114	204	220	229	240	110	110	147	158
SMN/WB_10/2015	132.936	35.3074	Shimane	203	203	181	181	203	223	129	129	216	216	104	104	210	227	162	170	152	162	130	130	188	188	195	195	226	228	242	256	165	179	124	124	96	95	87	87	110	126	204	204	229	225	110	110	147	158
SMN/WB_11/2015	132.927	35.2731	Shimane	203	201	181	181	203	223	85	95	235	249	104	104	210	193	158	158	161	166	126	126	188	188	195	195	238	238	242	256	175	175	127	122	79	96	87	93	114	114	225	225	225	240	112	124	147	158
SMN/WB_12/2014	132.911	35.2476	Shimane	201	201	181	188	203	226	85	85	243	245	110	110	210	210	162	162	152	152	110	130	196	188	195	195	236	228	242	256	175	179	127	120	87	91	87	93	114	126	235	225	229	225	110	110	147	147
SMN/WB_13/2014	132.911	35.2476	Shimane	207	205	181	181	203	203	85	85	216	245	104	110	210	193	162	158	164	160	130	111	196	196	195	201	228	228	242	242	165	179	127	124	79	96	93	93	114	126	204	204	225	225	110	116	147	158
SMN/WB_14/2014	132.506	34.973	Shimane	201	201	181	181	203	223	95	95	216	216	106	99	210	210	162	162	164	160	124	126	188	188	195	195	238	238	242	242	175	170	127	127	96	95	87	93	126	115	237	220	225	225	110	110	147	147
SMN/WB_15/2014	132.462	34.973	Shimane	205	205	181	181	223	223	85	95	216	216	104	104	210	210	162	162	162	164	130	130	190	190	195	195	236	228	242	256	179	177	122	124	96	96	87	87	114	114	204	204	227	227	110	116	147	147
SMN/WB_16/2014	132.462	34.9982	Shimane	205	205	181	181	203	223	85	85	216	216	104	104	210	210	162	162	152	160	130	126	188	188	195	193	226	236	256	256	179	179	129	129	79	91	87	87	110	126	204	225	225	225	134	110	158	158
OKY/WB_1/2014	133.984	35.1933	Okayama	199	191	181	202	203	234	85	85	216	247	104	104	227	227	155	155	152	164	130	134	188	188	195	193	238	236	256	256	175	183	127	129	87	87	87	87	110	115	237	220	241	227	110	124	147	147
OKY/WB_2/2014	133.921	34.7469	Okayama	203	203	181	181	203	203	85	85	247	249	104	108	227	227	155	158	162	162	130	130	196	196	195	195	226	226	242	256	175	179	127	127	79	87	87	87	110	115	236	237	229	241	134	110	147	147
OKY/WB_3/2014	133.903	34.7262	Okayama	203	199	196	181	203	203	85	85	216	249	104	110	210	227	158	158	164	166	130	126	196	186	195	201	226	226	242	256	175	159	129	129	87	93	93	93	123	110	236	220	229	240	112	112	147	147
OKY/WB_4/2014	133.867	35.123	Okayama	205	191	181	202	203	203	85	85	247	247	104	115	227	227	158	161	152	162	126	126	196	196	195	195	238	226	242	256	172	153	122	120	93	96	87	96	108	110	237	237	240	227	134	110	147	158
OKY/WB_5/2014	133.825	35.1176	Okayama	201	199	196	181	203	203	85	85	247	249	104	110	189	210	162	158	162	162	130	130	184	184	195	195	238	226	242	256	160	160	127	122	96	96	91	93	108	108	237	237	225	225	110	116	145	145
OKY/WB_6/2014	133.815	34.6516	Okayama	203	203	196	181	223	234	125	115	247	249	104	104	210	210	158	158	158	158	116	126	190	190	195	195	238	236	242	256	175	181	122	120	79	87	91	91	123	110	236	204	225	225	110	110	158	158
OKY/WB_7/2014	133.811	34.6387	Okayama	203	203	196	181	223	223	85	85	249	237	104	104	210	210	158	158	158	162	130	116	190	190	195	195	238	238	242	256	165	175	124	129	79	87	91	93	108	110	236	225	225	225	134	134	147	147
OKY/WB_8/2014	133.744	35.0849	Okayama	199	191	181	192	203	234	85	85	216	247	104	110	210	212	155	158	152	164	130	130	196	196	195	195	238	236	242	256	175	160	129	129	79	79	91	91	110	115	236	220	227	227	134	134	147	158
OKY/WB_9/2014	133.588	34.5274	Okayama	203	203	181	181	203	203	85	85	216	247	104	104	227	227	155	158	164	160	130	116	196	188	199	199	226	226	242	242	172	175	122	124	96	96	87	87	108	110	204	242	227	227	110	110	160	158
OKY/WB_10/2014	133.538	34.8788	Okayama	201	191	196	181	203	223	85	95	247	249	110	115	210	210	162	158	152	162	130	126	188	188	195	195	226	230	242	256	175	183	122	129	87	87	87	87	114	110	237	237	225	225	110	110	147	158
OKY/WB_11/2014	133.538	34.8788	Okayama	203	207	181	181	234	234	85	85	247	237	104	110	210	210	162	158	162	162	130	126	196	188	195	193	226	226	242	242	175	175	129	120	79	95	87	93	114	110	236	220	227	227	134	110	147	158
OKY/WB_12/2014	133.531	34.5591	Okayama	203	195	181	188	203	223	85	85	247	245	104	104	210	210	158	158	162	164	130	116	188	190	195	195	226	236	242	242	165	179	122	124	87	95	87	87	123	126	237	204	240	227	134	110	147	158
HRS/WB_1/2014	133.338	34.7701	Hiroshima	199	205	196	181	235	235	85	95	247	247	104	104	227	227	155	162	152	162	130	130	188	188	195	195	238	230	242	242	165	175	127	122	96	96	87	87	108	126	237	204	241	241	110	122	147	147
HRS/WB_2/2014	133.338	34.7701	Hiroshima	199	191	181	181	203	203	85	95	243	249	104	110	212	212	162	170	152	164	130	130	188	188	195	199	226	226	242	256	175	175	127	122	93	91	87	93	115	115	204	204	225	241	124	122	147	158
HRS/WB_3/2014	133.297	34.7258	Hiroshima	203	203	181	181	203	223	95	95	247	247	104	104	210	210	158	158	162	164	126	126	188	188	195	199	238	226	242	256	175	175	127	129	96	96	87	87	123	110	236	204	225	227	124	122	147	160
HRS/WB_4/2015	133.12	34.9214	Hiroshima	203	199	181	181	203	223	85	95	247	235	110	110	210	210	155	158	162	162	130	112	196	196	195	193	238	236	242	242	165	175	122	124	79	79	87	93	114	126	205	225	229	225	110	116	147	147
HRS/WB_5/2015	132.94	34.3395	Hiroshima	191	191	181	192	203	223	85	95	239	237	104	104	210	210	162	158	152	162	130	112	188	188	195	195	238	238	242	256	172	175	122	124	87	87	87	87	110	110	220	235	227	227	116	116	147	147
HRS/WB_6/2015	132.897	34.3897	Hiroshima	201	201	181	181	203	203	85	85	247	239	104	104	210	210	162	158	152	162	130	126	188	190	195	201	236	236	256	256	172	175	127	122	87	96	87	91	114	126	220	235	225	227	134	110	147	147
HRS/WB_7/2015	132.897	34.3897	Hiroshima	203	201	181	181	203	203	85	95	247	241	104	104	210	210	162	170	152	164	130	126	184	184	195	201	238	236	242	256	165	165	127	124	87	87	87	87	114	114	220	235	227	227	110	124	147	147
HRS/WB_8/2015	132.895	34.3555	Hiroshima	191	191	181	181	203	203	85	95	247	237	104	104	210	210	155	155	154	164	130	126	188	190	195	199	238	238	256	256	175	179	127	122	79	79	87	87	114	110	216	216	225	227	118	118	147	147
HRS/WB_9/2015	132.833	34.3779	Hiroshima	203	201	181	181	203	203	85	85	235	239	110	115	210	212	162	158	164	164	130	126	188	188	195	201	238	236	242	256	165	175	122	122	79	96	87	87	114	110	235	235	225	227	134	134	147	147
HRS/WB_10/2014	132.734	34.6085	Hiroshima	203	191	181	181	203	234	129	129	216	247	104	104	227	212	158	158	152	162	130	130	188	188	195	195	238	238	242	256	165	175	124	129	87	91	87	87	114	119	204	220	225	240	110	116	160	160
HRS/WB_11/2015	132.482	34.3953	Hiroshima	199	199	196	181	203	203	85	83	247	245	104	104	210	225	170	170	164	164	130	116	188	188	201	193	238	226	256	256	172	172	122	129	98	98	87	87	114	110	235	235	229	229	110	110	158	158
HRS/WB_12/2015	132.472	34.4519	Hiroshima	203	191	196	181	203	223	85	95	243	247	104	104	210	210	162	170	162	164	130	126	196	196	193	193	238	228	256	256	165	179	124	120	96	96	87	93	114	114	204	204	227	227	116	116	147	160
HRS/WB_13/2015	132.472	34.4519	Hiroshima	191	191	181	181	203	203	85	85	245	239	104	110	210	210	162	170	152	164	130	116	196	196	195	195	238	236	242	256	165	179	124	124	96	96	87	93	114	114	235	225	227	227	116	120	147	158
HRS/WB_14/2014	132.211	34.3466	Hiroshima	203	203	181	181	203	223	85	95	216	216	104	112	210	210	170	158	152	164	130	116	180	180	195	201	226	236	242	256	175	173	124	120	96	96	87	87	115	115	220	225	227	227	134	117	147	158
HRS/WB_15/2014	132.211	34.3466	Hiroshima	203	201	181	181	226	234	95	95	216	218	104	104	210	210	162	170	160	160	130	119	188	188	195	201	238	228	242	256	175	175	127	124	93	93	87	93	114	114	236	220	227	227	110	116	158	158
HRS/WB_16/2014	132.133	34.3452	Hiroshima	203	204	181	181	203	203	85	95	216	243	104	110	210	210	172	164	163	154	130	116	188	188	195	201	238	236	242	256	177	178	124	120	96	96	93	93	114	110	205	205	229	225	112	118	160	158
YGC/WB_1/2014	131.737	34.1116	Yamaguchi	203	201	181	181	203	223	85	95	216	218	104	104	210	210	162	170	164	160	130	126	196	196	195	195	226	228	242	242	165	160	127	120	79	91	87	93	114	114	236	204	225	225	110	116	158	158
YGC/WB_2/2015	131.73	34.0675	Yamaguchi	203	201	181	181	203	223	95	93	241	213	104	104	210	193	170	170	160	160	126	126	196	188	195	195	238	238	242	256	165	179	127	120	96	96	87	87	114	114	205	205	225	225	110	116	147	158
YGC/WB_3/2014	131.563	34.3907	Yamaguchi	201	191	181	181	203	223	85	95	216	245	104	110	210	210	170	170	152	152	126	126	188	188	195	195	236	236	242	242	143	143	124	120	87	95	93	93	114	114	236	204	225	227	134	110	147	158
YGC/WB_4/2014	131.474	34.1785	Yamaguchi	205	205	181	181	223	223	85	85	245	245	110	110	210	210	162	162	152	164	130	130	188	188	195	195	236	236	242	242	165	165	124	124	79	96	87	93	114	114	236	204	225	240	134	134	158	158
YGC/WB_5/2014	131.447	34.2417	Yamaguchi	201	201	181	181	203	223	85	85	216	216	104	110	210	210	162	170	152	152	126	126	188	188	195	195	238	236	256	256	165	179	124	124	87	96	87	93	113	126	236	204	225	227	110	117	158	158
YGC/WB_6/2015	131.394	34.1527	Yamaguchi	201	191	196	192	203	203	109	109	241	237	104	106	210	210	155	155	152	152	110	110	186	184	195	201	226	226	242	256	170	164	127	120	87	93	91	93	110	128	232	232	240	240	110	110	147	147
YGC/WB_7/2014	131.394	34.2013	Yamaguchi	203	203	181	181	223	223	125	129	216	243	104	104	210	210	162	162	152	164	130	126	188	188	195	195	238	236	256	256	165	179	124	120	96	96	87	87	114	126	237	225	225	225	110	110	147	147
YGC/WB_8/2014	130.967	34.1833	Yamaguchi	203	201	181	181	203	203	85	95	245	245	104	104	210	210	170	170	152	158	126	126	188	188	195	195	226	228	242	256	165	179	124	124	79	79	93	93	115	115	232	225	225	225	110	110	147	158
YGC/WB_9/2014	130.932	34.1233	Yamaguchi	203	201	181	181	203	203	95	95	243	245	104	110	210	210	162	170	164	164	130	126	180	180	195	195	238	236	242	242	175	160	124	124	87	93	87	93	114	113	236	204	225	225	110	116	158	149
YGC/WB_10/2014	130.932	34.1233	Yamaguchi	203	201	181	181	203	203	85	85	245	245	104	104	210	210	170	170	164	164	130	128	180	180	195	195	236	236	256	256	165	175	124	120	79	87	91	93	114	114	236	225	225	225	110	110	158	158
TKS/WB_1/2014	134.609	33.782	Tokushima	203	195	192	192	203	203	127	123	243	243	106	124	210	212	155	158	152	160	128	124	193	193	195	195	226	224	256	258	175	175	120	120	87	87	93	93	113	119	236	236	225	239	134	128	158	158
TKS/WB_2/2014	134.588	33.9541	Tokushima	201	195	181	200	203	223	85	85	216	216	108	124	210	212	162	162	162	162	110	128	190	190	195	199	238	238	242	256	175	179	124	124	79	87	87	87	113	119	237	220	240	240	128	128	147	158
TKS/WB_3/2014	134.588	33.9541	Tokushima	201	195	181	200	203	223	85	85	216	216	108	112	210	212	158	158	143	162	110	128	188	190	197	199	238	238	256	256	165	170	127	124	89	95	87	91	114	113	237	220	225	240	134	110	147	158
TKS/WB_4/2014	134.588	33.9541	Tokushima	201	191	181	200	223	223	109	125	216	247	112	124	210	206	155	158	162	162	110	126	190	190	195	197	238	226	242	256	175	177	124	124	79	87	93	93	114	108	236	220	240	240	134	110	147	158
TKS/WB_5/2014	134.573	33.9929	Tokushima	201	201	181	192	203	223	109	127	243	247	110	110	210	210	155	162	143	162	110	128	193	193	195	197	226	228	242	256	172	177	124	124	79	87	87	93	113	113	236	237	225	225	128	128	147	147
TKS/WB_6/2015	134.559	34.0658	Tokushima	201	201	192	192	203	203	85	85	216	247	104	120	210	210	162	158	162	162	129	129	193	193	199	199	226	240	256	256	172	175	124	120	87	93	93	93	108	113	236	204	225	225	128	128	147	158
TKS/WB_7/2014	134.553	33.9672	Tokushima	201	195	192	192	203	203	125	127	243	245	106	106	210	212	162	158	152	162	128	126	190	190	195	201	226	224	256	256	175	177	124	120	79	87	87	93	114	108	237	204	225	225	110	128	147	147
TKS/WB_8/2014	134.552	33.9937	Tokushima	195	191	202	192	223	223	85	95	247	247	104	104	212	223	158	158	162	162	114	126	196	193	197	197	226	226	242	256	172	172	127	124	93	93	87	93	113	119	204	204	225	240	128	128	147	147
TKS/WB_9/2015	134.54	34.0578	Tokushima	201	201	198	198	223	223	85	85	247	241	104	104	196	196	162	158	162	162	110	126	186	186	197	199	240	240	242	242	175	177	124	120	79	87	87	93	113	113	237	237	227	227	110	128	147	158
TKS/WB_10/2014	134.537	34.0623	Tokushima	201	201	192	198	203	223	85	95	243	247	104	104	210	210	162	158	164	164	128	126	190	190	197	199	240	224	242	258	172	175	120	120	89	93	91	91	113	113	233	233	240	232	128	128	147	147
TKS/WB_11/2014	134.535	33.7347	Tokushima	195	191	202	215	203	223	109	125	243	243	104	115	200	223	155	162	152	158	110	126	193	193	201	193	238	226	256	256	172	172	127	124	89	93	87	93	113	113	237	220	225	227	110	114	158	158
TKS/WB_12/2014	134.534	34.0453	Tokushima	203	195	192	198	223	223	95	95	216	243	104	120	210	196	162	158	162	162	110	126	193	193	199	199	240	240	256	258	177	164	120	120	79	79	91	93	113	113	237	234	227	232	128	128	147	158
TKS/WB_13/2014	134.534	34.0453	Tokushima	201	201	213	198	203	223	85	95	216	243	120	120	210	196	162	162	162	162	128	126	186	186	201	197	226	240	256	256	165	175	127	120	87	87	87	91	113	113	237	204	225	225	110	114	147	147
TKS/WB_14/2014	134.205	33.9547	Tokushima	201	191	181	192	223	223	85	95	216	216	104	110	210	210	155	158	143	162	114	124	190	190	197	191	226	226	256	256	165	175	127	127	93	93	87	93	108	113	204	240	239	239	110	114	158	158
TKS/WB_15/2015	134.187	33.9164	Tokushima	195	191	196	200	203	203	85	95	247	247	104	124	210	223	162	162	162	162	128	128	190	190	195	199	238	226	242	256	172	177	122	124	79	93	93	93	108	113	236	240	225	240	110	128	147	147
TKS/WB_16/2014	134.059	34.1003	Tokushima	201	201	196	181	203	223	97	95	216	241	104	124	210	223	155	162	162	162	114	124	193	193	199	199	238	238	242	258	175	175	120	120	93	93	87	93	113	113	237	232	225	225	134	134	147	158
TKS/WB_17/2014	134.059	34.1003	Tokushima	201	201	196	181	203	223	97	95	216	241	104	112	227	223	155	162	162	162	130	114	193	190	199	199	238	238	242	242	172	172	120	120	89	93	87	93	108	113	236	232	225	225	134	110	158	158
TKS/WB_18/2014	134.056	34.0931	Tokushima	201	201	181	181	203	223	97	95	216	243	112	124	210	223	155	162	162	162	130	114	186	190	199	199	238	236	242	242	172	172	120	120	93	93	87	93	108	113	237	240	225	225	110	110	147	158
TKS/WB_19/2014	134.049	34.0841	Tokushima	201	195	196	181	223	223	85	95	216	241	112	112	223	223	155	158	164	164	114	124	190	190	199	191	238	238	242	258	165	175	120	120	93	93	87	93	113	113	237	237	225	225	134	134	158	157
TKS/WB_20/2014	134.049	34.0841	Tokushima	201	195	181	200	203	203	85	85	216	241	104	124	210	214	162	162	162	162	114	128	186	175	195	199	238	238	242	258	172	175	124	124	89	93	91	91	108	113	237	234	225	225	134	126	158	157
TKS/WB_21/2014	133.939	34.0703	Tokushima	201	201	181	181	203	223	97	95	243	241	117	95	210	227	162	162	162	162	114	124	190	190	195	199	236	236	242	242	175	153	127	120	79	96	87	91	113	113	240	240	229	225	126	126	158	158
TKS/WB_22/2015	133.712	33.9646	Tokushima	195	195	181	181	203	203	125	113	216	243	104	106	227	223	162	158	152	143	114	126	186	190	199	193	238	238	242	256	165	172	127	122	89	96	93	93	108	108	232	240	229	225	134	134	158	149
KGW/WB_1/2014	134.13	34.2131	Kagawa	201	195	196	181	203	203	85	85	216	249	104	99	210	227	162	162	152	143	110	114	193	193	195	199	238	240	242	258	165	165	122	120	79	87	91	91	108	108	237	234	229	225	128	128	147	157
KGW/WB_2/2014	134.111	34.2048	Kagawa	203	201	196	181	203	203	85	97	216	241	104	112	227	214	162	158	162	162	124	126	193	193	195	199	238	236	242	242	153	153	127	124	93	96	87	96	108	108	204	232	225	225	126	126	147	158
KGW/WB_3/2015	134.111	34.2048	Kagawa	203	201	181	192	203	203	85	83	218	241	104	99	210	216	162	158	152	158	124	126	186	188	199	199	238	236	256	258	175	170	127	120	89	91	87	96	113	113	237	205	225	225	128	128	147	158
KGW/WB_4/2015	134.111	34.2048	Kagawa	201	195	196	181	203	223	127	123	216	216	104	99	212	223	162	158	162	162	128	124	186	190	195	199	238	236	258	258	172	175	124	120	89	91	93	96	108	108	237	232	229	229	110	110	147	158
KGW/WB_5/2015	134.111	34.2048	Kagawa	201	195	196	196	203	203	113	113	241	245	104	112	227	214	162	162	152	162	114	114	193	193	199	199	238	238	256	258	165	175	127	120	93	93	93	93	108	113	237	232	225	240	128	128	147	158
KGW/WB_6/2014	134.106	34.2231	Kagawa	201	195	196	181	203	203	95	93	216	216	112	124	210	227	162	158	162	162	110	128	190	175	199	191	238	226	256	256	175	160	127	122	87	87	91	91	113	113	240	240	225	225	128	128	147	158
KGW/WB_7/2015	134.106	34.2571	Kagawa	195	195	181	192	203	203	109	125	216	216	104	112	210	223	162	162	152	162	110	126	186	186	199	191	238	238	242	256	172	170	127	124	87	93	87	91	108	108	237	240	225	225	134	118	147	145
KGW/WB_8/2015	134.106	34.2571	Kagawa	195	195	181	192	203	203	109	125	243	241	104	112	223	223	162	162	152	162	110	126	186	186	199	199	238	238	242	258	172	172	127	124	87	96	93	96	108	113	237	237	225	225	126	126	147	145
KGW/WB_9/2015	134.106	34.2571	Kagawa	195	195	196	181	203	223	109	125	216	243	112	112	216	223	162	162	162	162	110	126	193	193	199	191	238	226	242	258	172	172	127	120	87	93	93	96	108	113	237	240	225	225	134	120	147	145
KGW/WB_10/2014	134.1	34.1954	Kagawa	203	203	196	192	203	203	85	97	216	241	104	99	210	212	162	158	162	162	129	125	186	190	199	199	238	236	242	258	175	170	127	120	87	87	87	93	108	113	237	232	225	225	110	110	147	147
KGW/WB_11/2014	134.1	34.1954	Kagawa	195	195	181	198	203	203	97	95	243	247	99	99	210	214	162	158	162	162	130	128	193	193	199	199	238	238	256	258	172	170	127	120	87	93	87	93	108	99	237	237	225	225	110	110	158	149
KGW/WB_12/2014	134.1	34.1954	Kagawa	201	195	181	192	203	223	97	95	216	241	104	124	227	223	162	162	152	162	128	126	188	190	195	199	226	236	242	242	175	181	124	124	87	96	87	91	108	113	237	204	225	225	128	128	147	145
KGW/WB_13/2015	134.1	34.1954	Kagawa	201	195	196	181	203	223	85	95	243	247	104	112	210	227	162	158	143	162	128	124	190	200	195	199	238	238	242	258	172	168	127	120	96	96	93	93	108	110	241	241	225	225	134	128	158	157
KGW/WB_14/2015	134.1	34.1954	Kagawa	201	201	181	200	203	223	95	93	235	239	104	124	210	223	162	158	162	162	128	128	186	186	199	199	238	238	242	258	172	175	127	120	93	91	91	93	113	113	237	237	229	225	118	110	158	158
KGW/WB_15/2015	134.1	34.1954	Kagawa	201	195	192	194	203	203	109	125	216	241	104	112	227	214	162	158	162	162	110	126	193	186	199	199	238	238	242	256	175	168	127	120	89	93	87	93	108	113	237	237	225	232	110	110	147	145
KGW/WB_16/2015	134.1	34.1954	Kagawa	201	201	181	181	203	203	127	127	216	243	104	106	210	223	162	158	143	162	128	128	186	190	199	199	238	238	242	242	172	170	127	120	87	93	87	91	113	113	237	204	229	225	110	110	158	157
KGW/WB_17/2014	134.098	34.2372	Kagawa	201	195	198	198	203	203	85	85	216	241	104	124	210	212	162	162	162	162	128	126	190	190	195	197	238	226	242	242	172	172	127	124	89	87	93	96	108	113	240	234	225	225	126	126	147	147
KGW/WB_18/2014	134.098	34.2372	Kagawa	191	191	196	196	225	225	85	85	247	235	104	104	197	197	158	158	152	152	125	125	196	177	195	197	226	240	242	256	175	177	122	129	93	93	87	93	114	123	236	204	225	225	134	134	147	147
KGW/WB_19/2015	134.098	34.2372	Kagawa	201	195	196	198	203	203	125	123	216	216	99	112	223	223	162	162	152	162	124	126	193	190	195	199	238	236	258	258	172	179	129	120	79	87	93	93	108	113	237	234	225	225	110	128	158	158
KGW/WB_20/2015	134.098	34.2372	Kagawa	201	195	181	200	203	203	109	125	216	216	110	99	210	214	162	158	152	162	110	126	193	188	199	199	226	236	256	256	172	175	127	124	79	96	91	93	108	113	237	234	225	225	134	110	147	158
KGW/WB_21/2014	134.079	34.2383	Kagawa	201	201	196	181	223	223	95	95	216	216	104	104	214	223	162	158	143	162	124	126	190	190	195	195	236	228	242	258	172	175	124	120	93	96	93	93	113	113	237	240	227	227	126	126	147	160
KGW/WB_22/2014	134.079	34.2383	Kagawa	201	195	181	198	203	203	85	95	216	241	104	124	227	227	155	162	162	162	111	128	188	201	195	195	226	228	256	258	170	170	127	124	89	87	93	96	108	113	204	232	225	225	110	120	147	147
KGW/WB_23/2015	134.079	34.2383	Kagawa	203	201	181	198	203	203	85	85	245	245	104	104	227	214	162	158	152	158	130	126	193	193	195	195	238	226	242	258	172	172	124	120	79	96	96	96	108	113	232	205	227	227	128	128	158	149
KGW/WB_24/2015	134.079	34.2383	Kagawa	201	191	181	181	203	203	85	85	241	239	112	112	210	227	162	162	162	162	130	124	186	186	195	195	238	238	242	256	170	170	127	124	87	93	91	96	108	113	237	244	225	225	110	128	157	157
KGW/WB_25/2014	134.077	34.1854	Kagawa	201	201	196	181	203	203	95	95	216	216	112	112	227	227	162	162	162	162	111	126	186	190	199	199	238	238	242	258	175	170	124	120	79	93	93	96	113	99	237	237	225	225	110	128	147	158
KGW/WB_26/2014	134.077	34.1854	Kagawa	201	201	181	192	203	203	85	85	216	243	104	99	227	214	162	158	162	162	124	124	190	190	199	199	238	228	242	256	172	175	127	120	93	96	87	91	113	113	204	232	225	225	110	120	147	157
KGW/WB_27/2015	134.073	34.265	Kagawa	195	195	196	181	203	223	95	95	216	239	106	99	210	223	162	158	158	162	114	128	193	190	199	199	238	228	256	258	172	179	124	120	87	96	93	93	108	113	232	232	229	225	128	128	158	158
KGW/WB_28/2014	134.062	34.2608	Kagawa	201	191	181	181	203	203	85	85	216	247	104	124	223	223	155	155	162	162	130	128	186	186	199	199	238	228	242	258	172	175	124	120	89	87	91	93	108	113	237	237	229	225	134	110	147	147
KGW/WB_29/2014	134.062	34.2608	Kagawa	201	191	181	181	203	203	85	85	216	247	104	124	223	223	156	156	162	162	110	130	186	186	199	199	238	228	242	242	172	168	124	120	87	96	91	93	108	113	237	240	229	225	134	110	147	158
KGW/WB_30/2015	134.062	34.2046	Kagawa	201	195	196	192	203	223	125	129	216	243	99	112	210	223	158	158	162	162	130	126	190	190	199	199	238	226	256	256	172	172	124	120	79	87	87	87	108	108	236	237	225	240	110	110	147	158
KGW/WB_31/2014	134.058	34.2247	Kagawa	201	201	181	192	203	203	85	97	216	243	104	112	227	227	155	162	162	162	114	128	193	186	199	199	238	226	256	258	165	175	124	120	93	93	87	93	113	113	237	240	225	225	134	128	147	158
KGW/WB_32/2015	134.051	34.3358	Kagawa	201	201	196	181	203	203	123	123	243	243	112	124	227	214	162	162	152	162	124	124	190	190	195	199	238	238	242	256	175	153	124	124	79	93	91	93	113	99	237	204	225	225	110	128	147	147
KGW/WB_33/2014	134.046	34.2125	Kagawa	203	203	196	196	203	203	85	97	216	245	104	99	227	223	162	158	152	162	130	126	193	193	199	191	238	236	242	242	175	177	127	129	87	93	87	93	108	113	204	232	225	225	110	120	158	158
KGW/WB_34/2014	134.046	34.2125	Kagawa	201	201	196	181	203	203	85	95	216	216	104	112	227	214	162	158	152	158	130	128	193	193	199	199	238	240	242	258	172	177	120	120	96	96	87	87	108	108	236	232	229	225	128	128	158	145
KGW/WB_35/2015	134.041	34.197	Kagawa	203	201	196	196	203	203	127	127	216	216	104	99	210	223	162	162	162	162	128	128	186	186	195	199	238	238	258	258	172	175	120	120	93	93	87	93	108	113	232	234	225	225	118	110	147	158
KGW/WB_36/2015	134.041	34.197	Kagawa	201	201	196	196	203	223	109	127	216	216	104	99	214	223	162	162	162	162	110	128	190	195	199	199	238	238	242	258	172	175	127	120	93	93	93	93	108	113	236	237	225	225	110	128	145	157
KGW/WB_37/2018	133.785	34.2081	Kagawa	203	195	181	181	203	203	85	95	216	216	112	124	214	223	164	164	163	144	124	124	190	190	195	197	238	226	258	258	173	168	120	120	93	96	87	93	109	109	237	241	225	225	112	116	147	158
KGW/WB_38/2019	133.785	34.2081	Kagawa	195	195	181	192	203	203	97	95	216	243	104	104	210	214	159	159	163	154	130	124	186	190	195	195	238	238	258	258	172	168	127	120	96	96	93	93	113	109	237	237	225	225	112	112	147	158
KGW/WB_39/2017	133.785	34.2052	Kagawa	203	195	196	181	203	203	95	95	216	216	104	104	214	223	159	164	162	162	114	124	190	190	197	199	238	238	242	256	172	175	120	120	89	96	87	93	108	113	204	204	225	225	128	128	147	145
KGW/WB_40/2015	133.771	34.1419	Kagawa	201	191	196	192	203	223	113	123	216	216	99	124	210	227	164	164	162	162	114	124	186	186	195	191	238	232	242	242	172	175	127	120	89	93	87	96	108	113	240	234	229	225	128	128	147	158
KGW/WB_41/2015	133.771	34.1419	Kagawa	201	195	196	181	203	203	125	129	216	245	104	112	210	223	162	158	162	162	130	126	188	190	195	199	238	232	242	242	165	172	124	120	79	96	87	93	113	113	232	234	225	240	128	128	158	157
EHM/WB_1/2014	132.478	33.4648	Ehime	201	191	196	196	203	223	85	85	243	239	104	106	210	212	162	162	152	143	110	114	163	163	195	195	238	226	242	256	172	172	122	124	79	79	87	93	108	108	204	220	227	227	134	110	158	149
EHM/WB_2/2015	132.42	33.4823	Ehime	191	191	196	181	223	223	85	91	210	213	106	112	210	210	155	158	152	162	114	128	188	188	195	195	226	226	242	256	172	153	122	124	79	93	93	96	108	108	220	205	240	227	112	134	147	158
EHM/WB_3/2014	132.394	33.4782	Ehime	191	191	196	209	203	203	95	95	216	216	104	104	210	210	158	158	152	143	114	114	184	184	197	199	238	226	256	256	175	177	122	120	79	93	91	91	108	108	236	204	225	225	126	126	147	158
EHM/WB_4/2014	132.393	33.4975	Ehime	191	191	196	181	203	223	85	95	245	239	110	95	227	212	155	155	152	158	114	128	196	196	195	199	226	226	256	256	160	160	124	124	79	93	91	93	108	108	236	204	225	239	134	128	147	168
EHM/WB_5/2015	132.393	33.4975	Ehime	201	191	196	196	203	223	85	91	245	239	104	112	210	212	162	158	158	162	114	126	188	198	195	199	238	236	256	256	175	153	124	124	79	87	93	93	108	108	239	206	225	225	134	110	158	158
EHM/WB_6/2015	132.393	33.4975	Ehime	191	191	181	181	203	203	85	85	247	237	106	106	210	210	162	158	152	143	114	114	193	193	199	191	226	240	242	242	172	175	124	120	87	98	93	93	108	108	237	205	229	240	128	128	147	158
KUC/WB_1/2014	133.641	33.5757	Kochi	203	195	181	192	203	203	85	95	216	245	108	112	210	227	162	162	158	147	128	126	190	190	197	199	238	226	256	258	175	160	124	120	87	87	91	91	108	108	237	232	225	225	128	128	158	158
KUC/WB_2/2014	133.639	33.6186	Kochi	201	201	192	198	203	223	95	95	216	245	108	124	210	210	158	158	152	162	114	114	186	190	195	199	226	226	256	256	175	175	127	122	89	87	93	96	108	108	237	237	229	225	126	126	147	147
KUC/WB_3/2014	133.633	33.6324	Kochi	203	195	181	200	203	223	85	97	216	245	104	110	210	210	162	158	152	158	114	126	190	184	195	197	238	228	242	256	175	177	127	120	79	93	91	91	108	123	237	240	229	225	128	128	147	147
KUC/WB_4/2014	133.631	33.6315	Kochi	203	201	196	200	203	203	85	85	216	245	104	110	210	210	162	162	152	152	114	128	190	190	195	197	226	226	242	256	160	177	127	122	91	98	87	91	123	119	236	237	229	240	128	128	158	149
KUC/WB_5/2014	133.631	33.6315	Kochi	201	195	181	200	203	203	85	95	216	245	108	112	210	227	162	162	158	166	114	126	190	190	197	199	238	226	242	242	172	175	124	120	87	93	93	93	108	108	237	232	225	225	128	128	147	158
KUC/WB_6/2014	133.631	33.6315	Kochi	201	191	181	200	203	203	85	85	216	241	104	104	210	214	158	158	158	158	116	124	184	184	195	199	226	226	242	242	172	175	127	120	87	93	87	91	114	119	236	220	225	225	134	128	147	158
KUC/WB_7/2015	133.631	33.6315	Kochi	201	195	181	181	203	223	85	95	241	241	106	106	210	214	162	158	164	169	110	114	196	196	195	199	238	226	256	256	172	175	124	120	79	87	91	93	108	108	237	232	229	241	116	128	158	149
KUC/WB_8/2015	133.631	33.6315	Kochi	201	195	196	181	203	223	109	113	216	243	106	124	210	223	162	158	162	162	110	114	184	184	195	199	226	226	256	258	172	177	124	120	93	93	93	93	113	119	237	232	227	239	128	128	147	158
KUC/WB_9/2014	133.587	33.6411	Kochi	201	195	196	200	203	203	85	95	216	216	112	112	210	214	162	158	162	162	110	114	193	193	199	199	238	236	258	258	160	177	127	120	91	96	87	91	113	113	237	237	225	225	134	118	147	147
KUC/WB_10/2014	132.934	32.9914	Kochi	201	191	196	209	203	223	85	97	216	216	106	106	227	227	155	158	158	158	114	114	193	193	195	195	238	238	242	256	172	175	122	124	93	93	91	96	108	108	204	204	225	225	110	110	147	147
KUC/WB_11/2014	132.912	33.1043	Kochi	195	191	198	209	203	203	85	85	216	247	110	106	210	210	155	158	152	158	130	114	188	188	195	195	238	226	256	256	172	172	120	120	79	93	96	96	108	113	204	232	229	229	110	122	158	149
KUC/WB_12/2014	132.912	33.1043	Kochi	201	191	181	181	203	223	85	97	216	241	106	124	210	210	155	158	152	152	130	114	193	186	197	197	238	226	256	256	172	175	124	124	87	93	93	93	108	108	204	240	229	225	110	110	158	158
KUC/WB_13/2015	132.912	33.1043	Kochi	199	195	181	181	203	203	125	129	243	243	110	106	210	210	155	158	158	158	130	126	196	188	195	195	238	226	242	242	172	175	122	120	93	93	93	93	108	110	204	220	229	225	128	128	147	147
KUC/WB_14/2014	132.894	33.3799	Kochi	203	203	181	181	203	223	85	95	216	241	110	124	210	210	158	158	143	162	128	115	193	193	195	195	226	240	242	258	172	175	122	120	87	93	91	91	108	108	236	232	229	229	112	110	168	158
KUC/WB_15/2014	132.886	33.1251	Kochi	195	191	181	181	203	203	85	85	216	216	104	106	210	210	158	158	152	143	110	130	193	198	195	195	238	226	242	256	175	179	120	120	93	93	91	93	108	108	204	220	225	225	126	126	168	168
KUC/WB_16/2014	132.886	33.1251	Kochi	199	195	181	188	203	223	85	85	216	241	110	108	189	227	170	158	162	160	125	125	188	188	195	199	238	236	242	248	165	179	120	120	87	96	87	93	114	123	204	230	240	240	134	134	147	160
KUC/WB_17/2015	132.886	33.1251	Kochi	195	191	196	209	203	203	109	125	216	247	104	106	210	210	155	158	152	162	110	126	193	188	195	193	238	226	256	256	172	170	124	120	79	98	91	93	108	110	204	232	225	239	128	128	168	158
KUC/WB_18/2014	132.882	33.4015	Kochi	191	191	196	181	203	203	95	95	216	247	110	122	210	212	162	158	152	158	114	114	193	190	197	197	226	226	242	242	160	177	124	120	87	87	87	93	108	108	237	204	229	225	134	110	158	145
KUC/WB_19/2014	132.882	33.4015	Kochi	191	191	181	209	203	203	85	85	216	241	95	112	210	210	158	158	152	152	110	110	190	190	195	197	238	238	242	242	172	175	124	124	79	93	93	93	108	113	204	232	229	225	110	128	158	158
KUC/WB_20/2014	132.882	33.4158	Kochi	201	201	181	181	203	203	85	95	216	247	104	104	214	223	158	158	152	164	114	128	186	190	197	199	226	240	242	256	160	177	124	120	79	91	87	91	108	108	237	204	225	225	128	128	147	158
KUC/WB_21/2014	132.864	33.432	Kochi	203	191	181	209	203	203	85	95	216	249	106	124	210	216	162	158	152	158	114	128	193	188	197	197	238	226	242	256	177	181	122	122	87	93	87	93	108	113	204	204	229	240	134	110	168	158
KUC/WB_22/2014	132.731	33.1509	Kochi	201	191	181	181	203	203	85	95	216	216	110	112	227	227	158	158	152	152	110	110	193	193	195	197	238	238	242	256	172	172	124	124	89	93	87	93	108	110	204	204	225	225	128	128	147	158
FKO/WB_1/2014	130.995	33.7192	Fukuoka	191	191	196	196	203	203	85	95	216	243	95	95	210	212	155	155	162	164	110	114	188	184	195	195	244	244	256	256	160	160	122	122	87	87	91	89	110	126	232	232	229	225	110	110	147	147
FKO/WB_2/2014	130.982	33.5976	Fukuoka	201	195	188	198	203	203	85	85	245	239	110	95	212	212	155	155	166	166	110	114	184	184	195	195	226	226	258	258	165	159	120	120	87	93	87	91	113	113	236	232	225	227	112	112	147	147
FKO/WB_3/2014	130.959	33.775	Fukuoka	201	195	188	198	203	203	85	93	216	243	104	95	210	212	155	155	158	164	112	114	198	184	195	195	226	244	242	258	172	172	120	120	79	93	96	96	113	110	232	240	225	225	110	116	147	147
FKO/WB_4/2014	130.958	33.6897	Fukuoka	201	195	198	198	203	203	85	85	216	243	104	115	227	212	155	155	164	166	110	114	188	188	195	206	226	244	242	258	172	175	124	120	93	93	91	96	108	110	236	240	229	225	116	116	147	147
FKO/WB_5/2014	130.958	33.6897	Fukuoka	191	191	188	198	203	203	85	85	216	243	104	110	210	227	155	158	164	164	110	114	175	175	195	206	226	244	256	258	175	175	124	120	79	87	87	87	114	110	236	240	229	225	110	116	147	147
FKO/WB_6/2014	130.954	33.527	Fukuoka	195	191	198	198	203	203	85	95	216	243	115	115	210	212	155	155	166	166	110	114	193	193	195	195	226	236	242	242	143	143	122	124	87	87	96	96	113	102	232	240	225	225	116	116	147	147
FKO/WB_7/2014	130.92	33.6757	Fukuoka	201	201	188	188	203	223	85	85	216	243	104	115	212	212	155	155	162	157	110	114	184	184	195	197	226	226	258	258	177	143	124	120	87	87	91	91	113	110	204	240	225	225	116	116	147	158
FKO/WB_8/2014	130.89	33.6245	Fukuoka	201	191	196	198	203	203	85	85	216	243	95	115	212	216	155	162	159	159	110	126	193	198	195	195	226	244	256	258	160	160	124	124	87	87	87	91	108	113	232	234	225	225	112	108	147	149
FKO/WB_9/2014	130.776	33.3686	Fukuoka	191	191	188	188	203	203	85	85	243	243	95	115	210	210	162	158	158	166	110	110	193	193	195	195	238	226	242	242	175	160	124	120	87	87	91	91	108	113	236	234	225	225	110	117	147	147
FKO/WB_10/2014	130.684	33.4149	Fukuoka	195	195	188	188	203	203	85	95	243	243	115	115	227	212	155	162	152	162	110	110	175	175	195	206	226	226	242	258	175	175	124	120	79	87	91	91	113	115	236	234	225	225	116	116	147	147
FKO/WB_11/2014	130.659	33.4506	Fukuoka	195	191	188	188	203	203	85	85	247	239	115	115	227	216	155	158	152	164	116	114	193	175	195	195	238	244	242	242	175	177	124	120	93	93	91	91	114	113	236	234	225	225	110	116	147	147
SAG/WB_1/2014	130.506	33.3777	Saga	201	205	181	188	203	203	85	95	241	245	104	120	227	227	155	155	152	152	114	126	188	188	195	195	226	228	242	258	160	153	124	124	91	91	87	89	113	102	236	236	225	225	112	110	147	147
SAG/WB_2/2014	130.482	33.3594	Saga	191	191	188	188	203	203	85	85	239	239	120	122	216	216	155	155	152	152	110	126	175	184	195	195	236	236	258	258	172	149	124	124	91	91	91	91	113	113	232	234	225	225	110	116	147	147
SAG/WB_3/2014	130.199	33.2942	Saga	191	191	188	188	203	203	85	85	216	216	110	110	210	227	155	155	152	162	130	114	184	184	195	206	236	236	242	258	165	175	127	124	87	91	87	91	113	110	235	235	225	227	110	110	147	147
SAG/WB_4/2015	130.17	33.3099	Saga	191	191	188	188	203	203	85	85	241	251	104	122	227	227	155	162	152	162	110	114	175	175	195	195	226	226	242	258	153	153	127	122	89	98	91	93	113	113	235	235	225	225	110	124	147	147
SAG/WB_5/2015	130.169	33.3146	Saga	191	191	188	188	203	203	85	95	235	241	110	110	210	227	162	162	152	162	130	114	188	175	195	195	226	236	258	258	172	175	127	124	79	87	91	91	113	113	235	233	225	225	110	110	147	158
SAG/WB_6/2015	130.166	33.0413	Saga	203	199	196	188	223	223	109	113	216	216	110	115	216	216	155	155	162	162	110	114	186	186	195	197	238	238	242	256	175	149	122	124	79	98	87	87	113	110	244	216	225	227	116	116	147	147
SAG/WB_7/2015	130.112	33.0159	Saga	201	199	196	188	203	223	113	115	216	216	104	115	227	216	155	155	162	162	116	114	186	186	199	199	238	228	242	256	175	153	122	124	79	87	91	91	108	113	244	234	229	240	110	110	147	147
SAG/WB_8/2014	129.935	33.2083	Saga	191	191	188	198	203	203	125	113	216	241	120	122	210	216	155	162	152	162	114	126	198	198	195	206	226	226	258	258	175	160	124	124	79	79	91	91	113	113	236	232	225	225	110	110	147	158
SAG/WB_9/2014	129.889	33.3194	Saga	201	191	188	188	203	203	85	85	241	239	110	110	210	210	162	162	166	166	114	114	188	175	195	206	226	236	242	242	160	160	124	124	79	96	91	91	113	113	236	234	225	225	110	110	147	147
SAG/WB_10/2014	129.884	33.3217	Saga	201	201	188	198	203	203	85	95	241	239	110	112	210	227	162	170	152	162	114	114	188	188	195	206	226	236	242	242	165	160	124	120	79	79	87	91	113	113	236	236	225	225	110	110	147	147
SAG/WB_11/2014	129.884	33.3217	Saga	201	191	188	198	203	223	85	85	243	241	110	120	227	227	158	158	152	152	114	114	184	184	195	186	226	244	242	258	172	175	124	124	79	87	87	91	113	115	236	236	225	225	110	110	147	158
SAG/WB_12/2014	129.868	33.3155	Saga	201	191	188	188	203	203	95	95	239	239	104	120	210	216	155	162	152	162	114	114	175	175	195	206	236	228	242	258	175	175	122	124	79	96	87	87	113	113	236	236	225	225	110	110	147	149
SAG/WB_13/2014	129.868	33.3155	Saga	201	191	196	188	203	203	85	95	239	239	104	120	227	227	155	162	152	166	114	114	180	184	206	206	226	236	242	258	165	149	124	124	87	96	87	93	113	115	236	236	225	225	110	122	147	147
NGS/WB_1/2014	129.906	32.7075	Nagasaki	203	199	181	198	205	223	85	85	241	239	95	95	216	216	155	158	152	162	114	114	183	183	195	206	238	226	256	256	175	175	124	124	87	87	91	91	108	108	236	244	225	240	110	110	147	147
NGS/WB_2/2014	129.877	32.6547	Nagasaki	203	203	181	188	205	223	85	85	241	239	95	124	216	216	155	158	152	162	114	114	183	175	195	199	238	238	256	256	165	165	124	124	79	87	91	91	113	113	236	237	223	223	110	110	147	147
NGS/WB_3/2014	129.877	32.7016	Nagasaki	197	201	181	188	203	223	85	95	243	237	104	110	210	216	155	155	162	162	114	114	186	183	195	201	238	236	256	256	165	175	124	124	79	87	91	93	108	113	236	244	225	241	112	116	147	147
NGS/WB_4/2014	129.845	32.6793	Nagasaki	203	203	181	188	205	223	101	93	241	241	95	124	227	216	155	158	152	152	111	115	183	183	195	206	238	244	256	256	172	175	122	124	87	87	87	91	108	113	237	232	227	227	110	116	147	147
NGS/WB_5/2014	129.835	32.7866	Nagasaki	191	191	196	188	203	203	101	101	216	241	110	120	227	216	155	158	162	164	115	115	184	184	195	195	238	244	256	258	165	175	124	124	87	87	91	91	110	110	236	244	225	227	116	116	147	147
NGS/WB_6/2014	129.835	32.6666	Nagasaki	205	191	181	192	203	226	85	85	247	247	110	108	210	227	170	158	162	162	111	111	193	193	195	197	238	236	242	256	NA	NA	122	124	96	96	91	93	114	113	244	234	225	240	118	110	147	158
NGS/WB_7/2014	129.835	32.6666	Nagasaki	199	191	181	198	205	223	85	85	247	237	95	95	210	216	155	155	162	162	114	128	175	175	201	199	238	236	256	256	165	175	124	124	87	87	91	91	114	108	237	216	229	223	110	116	147	147
NGS/WB_8/2015	129.835	32.6666	Nagasaki	203	201	181	188	203	203	85	95	247	247	108	120	210	216	155	155	152	162	110	114	175	175	206	206	226	236	256	256	175	175	124	124	87	87	87	91	113	113	232	235	229	225	116	116	147	147
NGS/WB_9/2015	129.792	32.8038	Nagasaki	203	191	181	198	223	223	85	83	235	245	115	115	210	210	155	155	162	162	110	110	183	175	197	199	238	226	242	242	165	164	127	122	87	87	91	91	108	108	237	232	229	241	110	110	147	147
NGS/WB_10/2014	129.683	32.9396	Nagasaki	203	205	181	188	203	223	95	89	243	243	110	110	227	212	155	155	152	152	130	111	175	175	195	199	238	236	258	258	175	175	127	124	91	96	91	91	114	114	236	216	240	239	118	110	147	168
NGS/WB_11/2015	129.668	33.2945	Nagasaki	191	191	188	198	203	223	85	85	216	245	110	110	210	227	155	162	162	162	114	126	175	180	206	206	236	244	258	258	160	160	127	124	79	91	87	91	110	102	235	233	225	225	116	116	158	158
NGS/WB_12/2014	129.657	33.2884	Nagasaki	203	191	188	198	203	223	85	85	243	239	104	120	227	216	162	162	152	162	114	114	175	184	206	206	236	236	242	258	175	175	124	124	87	91	91	91	113	110	236	236	225	225	124	117	158	149
NGS/WB_13/2015	129.636	33.3232	Nagasaki	191	191	198	198	203	203	85	85	249	239	110	110	210	216	158	158	154	164	126	126	180	184	206	206	236	236	242	258	172	175	124	124	87	96	91	91	102	102	235	235	225	225	112	125	147	158
NGS/WB_14/2015	129.617	33.3182	Nagasaki	191	191	198	198	203	223	85	83	243	247	110	112	216	216	155	158	162	162	126	126	175	175	195	206	236	236	258	258	172	175	124	124	96	98	91	91	113	102	235	235	225	225	116	124	147	158
NGS/WB_15/2014	129.601	33.3195	Nagasaki	191	191	196	198	203	203	85	85	247	241	110	110	210	227	162	158	152	152	114	126	180	180	206	206	236	244	258	258	175	160	127	124	87	87	91	91	113	110	236	236	225	225	124	117	147	147
NGS/WB_16/2015	129.593	33.3109	Nagasaki	191	191	181	188	203	203	85	83	216	243	110	122	216	216	155	155	152	166	114	126	175	184	195	206	236	244	242	258	172	175	124	124	89	89	87	91	110	110	235	235	225	225	116	124	158	158
NGS/WB_17/2014	129.583	33.3146	Nagasaki	191	191	196	198	203	203	85	85	243	241	110	110	210	227	155	162	152	162	114	126	175	184	195	206	244	244	242	258	175	175	124	124	79	91	87	91	113	117	236	236	225	225	116	116	158	149
KMM/WB_1/2018	130.578	32.646	Kumamoto	193	189	188	188	223	226	85	97	216	247	120	122	227	227	164	164	154	154	110	126	180	180	195	186	238	226	256	256	175	155	122	122	79	87	91	93	108	113	236	216	241	227	134	134	147	147
KMM/WB_2/2018	130.578	32.646	Kumamoto	193	193	198	198	203	226	85	95	247	239	104	110	227	206	164	164	152	152	110	112	188	188	195	195	226	226	242	242	175	155	122	124	87	91	91	91	108	113	244	232	241	230	134	116	147	147
KMM/WB_3/2018	130.578	32.646	Kumamoto	193	193	198	198	203	203	85	85	216	216	104	120	227	212	156	164	152	164	126	126	175	175	193	193	238	238	270	270	170	149	124	124	91	91	91	93	110	102	236	234	227	230	116	116	147	147
KMM/WB_4/2018	130.578	32.646	Kumamoto	193	193	188	198	223	225	85	95	243	247	95	112	210	225	159	164	152	152	112	114	196	175	195	186	238	236	242	242	172	155	122	122	87	91	87	91	108	102	237	244	241	241	118	106	147	147
KMM/WB_5/2018	130.516	32.646	Kumamoto	193	193	192	188	203	226	85	97	216	216	104	110	210	227	159	164	152	164	112	114	175	175	195	195	226	232	242	242	149	149	122	124	91	96	87	91	108	113	216	216	230	230	112	112	147	157
KMM/WB_6/2018	130.516	32.646	Kumamoto	203	193	192	198	203	226	85	95	216	247	104	115	227	227	156	156	164	166	114	126	193	193	186	186	238	236	242	256	172	149	124	124	91	96	87	93	113	113	244	216	230	230	118	118	147	147
KMM/WB_7/2018	130.516	32.646	Kumamoto	199	193	192	198	203	223	85	85	247	247	110	95	210	227	156	156	152	160	112	126	186	180	193	193	238	238	242	256	149	149	124	124	79	87	91	91	108	102	236	244	241	230	134	106	147	147
KMM/WB_8/2018	130.516	32.646	Kumamoto	189	189	188	188	225	225	85	85	247	247	115	122	227	206	164	164	152	160	112	114	186	186	195	193	238	226	242	256	165	155	122	122	79	87	91	91	108	113	237	216	229	230	112	112	147	158
KMM/WB_9/2018	130.516	32.646	Kumamoto	193	189	188	198	203	203	85	85	216	247	115	115	206	206	164	164	152	160	110	112	190	190	195	186	226	226	242	242	172	155	122	122	79	87	91	91	110	110	237	234	241	230	112	112	160	158
KMM/WB_10/2018	130.516	32.646	Kumamoto	193	193	192	188	225	225	85	97	247	247	110	110	227	227	156	156	160	160	126	126	190	190	195	193	236	236	242	242	149	149	124	124	87	87	91	91	110	102	232	232	241	230	134	134	147	158
KMM/WB_11/2018	130.516	32.646	Kumamoto	193	193	188	188	223	223	85	85	216	216	110	95	210	204	164	164	152	152	114	126	175	180	195	195	236	236	242	256	160	168	124	124	89	93	91	91	110	102	224	216	241	241	116	116	147	158
KMM/WB_12/2018	130.516	32.646	Kumamoto	193	193	188	198	203	225	85	85	216	216	115	122	227	206	164	164	152	152	110	114	186	186	195	193	238	226	242	256	149	149	124	124	89	98	91	91	113	117	232	216	241	241	112	112	147	147
KMM/WB_13/2018	130.516	32.646	Kumamoto	203	193	192	188	203	226	85	85	216	216	104	110	210	212	159	164	154	154	112	126	193	193	195	197	238	238	242	270	175	177	122	124	87	96	87	91	113	113	236	232	241	230	112	112	147	160
KMM/WB_14/2018	130.482	32.6219	Kumamoto	193	193	192	198	223	225	85	85	216	247	115	120	206	225	156	164	164	166	112	114	188	188	195	186	226	226	242	242	165	160	124	120	93	93	87	91	109	102	236	216	240	230	116	116	147	154
KMM/WB_15/2018	130.478	32.6351	Kumamoto	193	193	188	198	226	226	85	95	216	247	110	110	210	225	159	156	164	160	112	112	186	186	195	193	238	230	242	242	177	149	122	122	91	91	91	91	113	113	236	232	240	241	134	118	147	147
KMM/WB_16/2018	130.478	32.6351	Kumamoto	193	193	188	198	203	203	85	85	216	247	110	120	210	210	159	164	152	164	112	112	186	186	195	186	238	226	242	242	177	149	122	120	96	96	91	91	108	113	232	232	241	241	134	118	147	147
KMM/WB_17/2018	130.478	32.6351	Kumamoto	193	193	192	188	223	226	85	85	243	241	110	95	210	227	156	156	164	161	112	114	186	186	195	197	238	236	242	256	175	155	122	124	87	87	91	91	110	117	244	216	240	241	134	134	147	147
KMM/WB_18/2018	130.478	32.6351	Kumamoto	201	193	192	188	203	225	85	85	216	247	110	112	227	227	159	164	143	161	112	114	190	190	195	186	238	238	242	256	172	175	122	122	89	98	87	91	117	102	216	216	241	230	134	116	147	147
KMM/WB_19/2018	130.478	32.6351	Kumamoto	193	193	188	188	223	223	85	85	216	216	110	110	227	206	164	164	154	154	112	114	186	180	195	197	226	226	242	256	175	149	122	124	96	96	87	91	113	113	236	244	225	240	118	118	147	168
KMM/WB_20/2018	130.478	32.6351	Kumamoto	201	193	188	188	223	223	85	85	216	216	110	102	227	206	164	164	154	164	112	114	186	186	195	195	238	238	256	256	175	149	122	124	98	98	87	91	113	113	236	244	241	230	118	118	147	158
KMM/WB_21/2018	130.478	32.6351	Kumamoto	201	193	188	188	203	203	85	85	216	216	110	110	227	227	156	164	152	160	114	113	186	180	195	195	226	226	256	256	172	149	122	124	87	96	87	91	113	102	236	244	240	230	118	118	147	147
KMM/WB_22/2018	130.478	32.6351	Kumamoto	203	193	188	198	203	226	85	85	216	243	110	120	210	212	159	156	164	164	110	112	186	190	195	186	226	236	242	242	165	168	124	120	79	79	87	91	113	113	232	224	241	241	134	118	147	147
KMM/WB_23/2018	130.478	32.6351	Kumamoto	199	189	188	188	203	225	85	95	247	247	110	115	227	227	164	164	154	161	110	112	190	190	195	186	238	226	242	242	175	149	122	124	79	96	91	91	108	110	232	234	240	241	112	118	147	147
KMM/WB_24/2018	130.478	32.6351	Kumamoto	193	189	188	188	225	225	85	95	216	247	110	122	227	227	164	164	154	154	112	114	175	175	195	193	230	232	242	256	165	168	122	124	79	96	91	91	108	102	234	216	230	230	134	106	147	147
KMM/WB_25/2018	130.478	32.6351	Kumamoto	193	193	188	198	203	223	85	95	216	241	104	110	206	212	164	164	154	154	110	126	190	190	195	195	226	228	242	256	175	149	122	124	87	87	91	91	113	102	224	216	241	230	112	118	147	147
KMM/WB_26/2018	130.478	32.6351	Kumamoto	193	193	188	188	203	223	85	97	247	247	112	120	206	206	164	164	154	154	112	112	175	175	197	193	226	226	242	256	172	149	124	120	79	79	91	91	108	108	216	216	241	241	118	106	147	147
KMM/WB_27/2018	130.478	32.6351	Kumamoto	193	193	192	198	203	223	85	85	243	247	104	110	227	212	156	164	154	154	112	126	188	190	195	195	236	236	242	256	149	155	122	124	87	87	91	91	113	110	232	224	240	241	134	118	147	158
KMM/WB_28/2018	130.478	32.6351	Kumamoto	193	193	192	198	203	223	85	85	216	247	104	104	227	206	164	166	154	164	114	114	196	196	186	193	226	226	242	242	177	149	124	124	87	91	91	91	108	110	237	244	241	230	134	118	147	147
KMM/WB_29/2018	130.478	32.6351	Kumamoto	193	193	188	198	203	223	85	85	216	247	104	104	227	206	156	164	164	141	114	126	180	180	186	193	238	238	242	256	175	149	122	124	91	91	91	91	113	110	237	244	240	230	118	118	147	160
KMM/WB_30/2018	130.478	32.6351	Kumamoto	193	193	188	198	203	223	85	85	216	247	110	112	227	227	156	166	152	162	114	126	180	180	193	193	238	238	242	242	175	177	124	124	87	91	91	91	108	110	237	244	240	241	134	118	160	160
KMM/WB_31/2018	130.478	32.6351	Kumamoto	193	193	188	198	203	203	85	85	216	216	110	110	227	227	156	164	154	164	112	114	186	184	195	193	226	226	242	242	175	177	124	124	91	96	87	91	113	110	237	224	225	241	134	116	160	158
KMM/WB_32/2018	130.478	32.6351	Kumamoto	193	193	188	188	203	223	85	85	216	216	110	110	210	225	156	164	143	154	112	126	196	196	195	193	238	238	242	242	160	149	127	124	79	87	91	91	102	102	236	234	241	241	134	116	147	147
KMM/WB_33/2018	130.478	32.6351	Kumamoto	193	193	188	188	203	223	85	85	216	216	110	102	210	210	156	164	154	164	114	126	196	175	195	195	238	238	242	256	175	149	127	124	79	79	91	91	102	102	240	216	240	241	116	106	147	147
KMM/WB_34/2018	130.476	32.6159	Kumamoto	193	193	188	198	203	226	97	95	216	247	110	110	206	206	159	156	154	164	110	112	186	186	195	186	238	236	242	256	160	155	122	120	79	87	87	91	108	110	244	234	241	241	112	134	147	158
KMM/WB_35/2018	130.476	32.6159	Kumamoto	193	193	192	192	203	223	85	85	216	247	104	120	210	225	159	164	154	164	112	114	180	180	195	186	238	230	242	242	175	160	122	124	79	79	87	91	113	102	216	216	240	240	112	116	147	147
KMM/WB_36/2018	130.468	32.6258	Kumamoto	193	189	188	188	223	223	85	97	216	247	95	122	227	227	159	164	152	152	112	114	186	186	195	195	226	236	242	242	160	160	122	120	79	87	91	91	108	108	216	216	241	230	134	118	160	158
KMM/WB_37/2018	130.464	32.5627	Kumamoto	203	193	181	188	203	203	97	97	216	239	110	95	212	204	156	164	143	143	110	110	186	186	206	206	238	230	242	258	172	175	122	124	89	93	91	91	110	110	246	246	225	225	118	106	147	147
KMM/WB_38/2018	130.464	32.5627	Kumamoto	203	193	188	188	203	203	85	97	239	239	110	95	204	204	156	164	141	141	110	110	186	186	197	206	238	226	258	258	170	170	122	124	87	87	87	91	113	113	232	232	241	241	116	106	147	158
KMM/WB_39/2018	130.464	32.5627	Kumamoto	199	193	188	188	203	226	85	85	241	239	110	95	204	204	164	164	154	154	110	126	175	175	206	206	238	226	258	258	172	175	122	122	87	87	91	91	113	113	236	246	225	241	112	106	147	147
KMM/WB_40/2018	130.464	32.5627	Kumamoto	203	193	188	188	204	225	85	85	216	216	95	95	204	204	NA	NA	143	154	110	110	186	186	206	206	238	226	258	258	172	175	122	124	89	89	91	91	110	110	231	246	225	225	112	106	147	158
OIT/WB_1/2018	131.781	33.1875	Oita	197	199	196	198	203	203	85	93	247	239	112	120	210	210	155	158	164	164	110	130	188	188	195	197	226	226	242	256	175	164	124	124	79	87	91	91	113	113	232	225	225	241	118	118	147	158
OIT/WB_2/2018	131.781	33.2292	Oita	199	188	188	198	203	203	95	93	247	241	106	106	210	216	158	158	159	166	110	110	188	188	195	195	226	236	242	256	175	160	124	124	87	99	91	91	113	113	231	233	242	242	112	112	147	158
OIT/WB_3/2018	131.781	33.1875	Oita	195	193	188	198	203	203	85	85	216	239	110	120	227	216	159	159	163	166	110	114	188	188	195	186	226	236	256	256	175	175	124	111	98	98	91	91	113	113	237	241	241	241	134	168	147	147
OIT/WB_4/2018	131.761	33.2086	Oita	193	193	196	188	204	204	85	85	241	249	112	120	210	216	159	164	163	166	110	114	196	196	195	197	226	226	245	266	175	175	124	124	79	87	91	91	113	110	234	225	225	227	112	118	147	158
OIT/WB_5/2018	131.746	33.2131	Oita	188	182	181	188	203	203	85	85	241	241	106	106	210	216	155	158	164	166	130	114	196	196	195	186	226	236	242	256	175	164	124	124	96	96	91	93	113	113	232	234	225	241	112	112	147	147
OIT/WB_6/2018	131.719	33.2292	Oita	203	199	196	198	203	203	85	85	247	239	120	128	206	216	158	158	164	159	114	114	188	188	195	206	238	244	242	256	160	160	122	124	79	87	91	91	113	110	235	239	242	226	118	124	147	147
OIT/WB_7/2018	131.719	33.1875	Oita	203	193	196	181	203	203	95	93	247	241	120	120	210	212	156	156	163	166	114	114	196	186	195	186	236	236	266	266	175	175	124	124	87	93	91	89	113	109	233	233	225	225	112	112	147	145
OIT/WB_8/2018	131.719	33.1875	Oita	201	193	181	188	203	203	85	85	216	247	120	120	210	210	159	159	164	166	110	130	196	196	195	186	226	236	256	256	165	165	124	124	87	98	91	91	113	113	241	233	225	242	112	118	147	147
OIT/WB_9/2018	131.656	33.6458	Oita	188	188	188	188	203	203	85	85	239	239	120	122	212	216	155	158	165	166	110	114	175	175	195	206	236	244	242	242	175	160	124	124	87	87	91	91	113	113	236	236	227	227	112	118	147	147
OIT/WB_10/2018	131.656	33.6042	Oita	188	188	188	188	203	203	85	85	247	239	95	112	212	212	164	164	165	166	110	114	193	193	195	206	226	236	242	242	160	160	120	120	87	87	91	91	113	113	236	236	229	226	112	116	147	147
OIT/WB_11/2018	131.656	33.6458	Oita	193	191	196	198	203	221	85	101	241	239	110	112	212	212	156	164	166	169	110	114	193	175	195	206	226	222	242	258	175	160	124	124	87	87	91	91	113	113	236	236	229	227	112	112	147	158
OIT/WB_12/2018	131.656	33.6458	Oita	188	188	188	188	203	203	85	95	216	241	110	122	212	216	164	164	159	166	110	114	175	175	195	206	226	236	242	256	175	175	124	124	87	87	91	91	113	109	237	237	225	225	118	118	147	147
OIT/WB_13/2018	131.656	33.6458	Oita	188	188	188	188	223	204	95	95	243	239	110	122	227	212	155	155	164	166	110	114	175	175	195	206	226	236	242	242	160	153	124	124	87	87	91	91	113	109	237	239	229	226	116	116	147	147
OIT/WB_14/2018	131.656	33.6458	Oita	188	188	188	188	203	203	95	95	243	239	120	122	227	227	162	162	159	169	114	114	175	175	181	206	236	244	242	242	160	160	124	124	87	87	87	91	113	113	235	231	229	225	112	118	147	147
OIT/WB_15/2015	131.644	33.1025	Oita	191	191	181	188	203	223	85	83	216	241	95	120	227	216	155	155	152	158	114	114	196	196	195	195	238	226	242	256	160	164	124	124	79	96	91	91	113	113	237	224	225	227	116	116	147	147
OIT/WB_16/2014	131.634	33.0566	Oita	201	191	196	198	203	203	85	95	243	247	120	120	210	227	155	155	158	162	116	128	188	188	195	195	226	236	242	242	172	175	124	124	89	87	93	96	108	110	228	232	240	240	110	120	147	147
OIT/WB_17/2018	131.629	33.6192	Oita	195	193	196	188	204	204	101	101	243	239	122	122	227	212	155	155	164	169	110	114	193	193	195	206	226	226	242	242	175	175	124	124	79	87	91	91	114	113	239	239	226	226	118	118	147	147
OIT/WB_18/2015	131.626	33.0988	Oita	191	191	181	181	223	223	85	85	216	249	104	112	227	216	158	158	164	164	111	115	198	198	186	206	226	226	242	256	160	160	124	124	87	87	91	91	108	113	244	244	227	227	134	110	147	147
OIT/WB_19/2015	131.626	33.0988	Oita	195	191	188	198	203	203	85	93	235	249	122	122	212	216	155	162	162	164	112	126	198	198	195	195	238	238	242	258	164	149	124	124	91	91	87	91	113	102	228	232	225	240	110	116	147	158
OIT/WB_20/2015	131.626	33.0988	Oita	191	191	196	188	203	203	97	93	247	247	120	128	212	216	155	162	152	158	130	112	184	184	199	206	238	236	256	258	160	164	120	120	79	98	87	91	108	113	237	233	240	227	112	116	147	147
OIT/WB_21/2015	131.626	33.0988	Oita	197	201	196	198	203	203	85	85	249	249	112	122	216	216	158	158	164	159	110	110	184	184	195	206	238	238	242	242	164	164	127	124	79	87	91	91	113	110	232	235	227	227	118	124	147	158
OIT/WB_22/2018	131.594	33.6042	Oita	189	189	188	188	204	204	85	85	247	247	95	122	212	216	164	158	159	169	110	114	193	198	195	195	226	236	242	256	175	160	124	124	79	87	91	91	113	110	234	234	227	230	118	118	147	147
OIT/WB_23/2018	131.594	33.6042	Oita	193	188	188	188	203	203	85	95	216	241	122	122	212	212	164	155	154	164	114	114	198	175	195	206	226	244	242	242	160	160	124	120	87	87	91	91	113	102	237	235	229	225	118	118	147	147
OIT/WB_24/2014	131.585	32.9781	Oita	191	191	181	188	203	203	85	95	216	239	120	120	210	212	155	162	162	162	116	128	196	196	195	195	238	236	242	256	175	179	124	124	87	96	87	93	113	102	237	240	225	225	134	110	147	147
OIT/WB_25/2018	131.531	33.6458	Oita	199	199	198	198	203	203	85	85	239	239	110	110	212	212	155	162	164	166	110	114	198	198	195	195	226	226	242	242	160	160	124	120	87	87	87	91	113	110	237	217	229	225	112	112	147	147
OIT/WB_26/2018	131.531	33.6458	Oita	193	193	188	188	203	203	85	85	243	239	112	115	212	212	164	164	164	166	114	114	175	175	195	195	226	236	242	256	175	175	127	122	79	87	91	91	114	113	236	236	229	225	118	118	147	147
OIT/WB_27/2018	131.531	33.6458	Oita	193	193	188	188	203	223	85	85	247	239	120	122	212	212	156	164	163	163	110	114	193	193	195	195	226	226	242	256	160	160	124	120	87	87	91	91	113	110	237	237	225	225	112	118	147	147
OIT/WB_28/2018	131.531	33.6458	Oita	203	193	196	188	203	203	85	101	216	247	115	122	227	212	156	156	163	166	114	114	198	198	195	195	226	236	242	242	160	160	124	120	79	79	91	91	110	110	237	217	225	227	118	118	147	147
OIT/WB_29/2018	131.469	33.2292	Oita	197	189	196	188	203	203	97	97	216	216	122	122	212	212	159	156	154	165	114	114	175	175	195	206	226	226	242	242	175	160	124	120	89	89	91	91	113	113	234	234	225	227	118	118	147	147
OIT/WB_30/2018	131.469	33.2708	Oita	195	193	188	198	203	203	85	95	216	243	122	122	212	212	159	156	163	154	114	114	175	175	195	195	236	244	242	242	160	160	122	124	87	87	91	91	113	110	237	239	225	225	118	118	147	147
OIT/WB_31/2018	131.469	33.2708	Oita	193	193	181	188	203	223	85	85	216	245	95	122	210	206	164	164	159	159	130	114	186	186	195	195	226	236	242	242	175	160	122	124	87	87	91	91	110	110	237	233	227	227	112	134	147	147
OIT/WB_32/2014	131.389	33.306	Oita	195	191	188	198	203	203	85	85	243	239	110	106	227	216	162	162	162	166	110	128	198	175	206	206	236	236	242	242	160	160	124	124	87	87	87	91	113	110	237	234	225	225	110	117	147	147
OIT/WB_33/2014	131.383	33.3854	Oita	201	191	188	188	203	223	85	95	243	247	112	122	227	212	155	155	158	162	114	114	198	198	195	206	226	244	242	242	160	160	124	124	79	87	91	91	108	110	236	234	225	227	116	116	147	147
OIT/WB_34/2014	131.346	33.3881	Oita	201	191	188	188	203	203	85	85	247	239	120	120	212	212	162	162	162	164	110	114	196	196	195	206	226	236	242	242	165	175	124	120	93	98	87	91	113	110	236	236	225	225	116	116	147	147
OIT/WB_35/2015	131.343	33.4089	Oita	195	191	181	192	203	203	85	93	241	239	120	122	212	212	155	158	162	164	110	112	196	175	206	206	226	244	242	242	160	153	124	124	87	87	91	91	110	102	235	233	225	225	116	116	147	147
OIT/WB_36/2015	131.329	33.3846	Oita	201	191	188	188	203	203	85	85	247	239	115	115	227	216	162	162	152	158	110	114	175	175	195	195	226	226	242	258	160	153	124	120	79	79	91	91	113	110	232	235	225	225	116	116	147	147
OIT/WB_37/2019	131.094	33.3125	Oita	193	193	188	188	203	203	85	95	247	239	95	122	210	227	159	164	163	159	112	114	193	193	195	206	236	244	242	256	175	160	124	124	87	87	91	91	113	113	237	237	225	227	112	118	147	147
OIT/WB_38/2018	131.031	33.3125	Oita	203	193	188	198	204	204	85	85	241	245	120	122	210	227	159	156	159	166	110	127	175	175	195	195	226	244	242	258	175	160	124	124	79	87	91	91	113	102	237	240	225	227	112	112	147	147
OIT/WB_39/2018	131.031	33.3125	Oita	193	193	188	188	203	203	85	95	247	241	115	115	212	212	156	156	163	166	114	114	198	175	195	195	238	236	242	258	160	160	124	124	79	87	87	91	113	110	237	235	225	227	112	118	147	158
OIT/WB_40/2018	131.031	33.3125	Oita	203	199	188	188	203	223	95	95	243	239	95	115	210	216	156	156	159	159	110	127	198	175	195	195	226	226	242	242	160	160	124	120	87	87	91	91	113	113	237	233	225	225	118	118	147	147
OIT/WB_41/2018	131.031	33.3125	Oita	195	193	188	198	203	203	85	85	243	243	95	115	227	227	159	156	158	159	110	114	198	198	195	195	226	226	242	242	160	153	124	124	79	87	91	91	113	113	235	233	225	225	118	118	147	147
OIT/WB_42/2015	130.979	33.2652	Oita	191	191	198	198	203	203	85	95	243	247	112	112	212	216	155	155	164	166	112	114	196	184	195	206	226	236	242	256	179	160	124	124	79	87	91	91	110	102	237	233	225	227	118	124	147	147
OIT/WB_43/2015	130.971	33.2865	Oita	195	191	196	181	203	203	85	93	243	245	115	115	212	216	155	162	162	166	114	114	196	196	195	195	226	244	242	256	160	160	122	124	79	79	91	91	113	102	235	235	225	225	116	124	147	149
OIT/WB_44/2019	130.969	33.3125	Oita	203	193	188	198	203	203	85	95	239	239	120	122	210	216	164	164	163	166	114	114	184	184	195	195	236	244	242	258	175	160	124	124	79	87	87	91	114	113	237	241	225	227	112	118	147	147
OIT/WB_45/2019	130.969	33.3125	Oita	193	193	196	198	203	203	85	85	247	239	95	122	210	216	159	156	163	159	110	112	193	193	195	195	226	236	242	258	175	175	124	124	87	87	87	91	113	113	237	233	225	227	112	118	147	158
OIT/WB_46/2018	130.944	33.3179	Oita	197	197	188	188	203	203	85	95	243	239	95	95	210	212	156	156	159	166	110	114	198	175	195	195	226	226	242	256	160	160	124	124	79	87	91	91	113	113	237	239	225	241	118	118	147	158
OIT/WB_47/2018	130.906	33.3542	Oita	188	188	188	188	203	203	85	95	216	216	120	122	212	216	164	164	158	159	110	114	193	193	195	206	226	244	242	242	160	160	124	120	87	99	91	91	114	114	237	237	227	227	116	116	147	158
OIT/WB_48/2018	130.906	33.3542	Oita	193	188	192	188	203	203	95	95	243	239	115	115	212	212	155	155	159	166	110	114	193	193	195	206	226	244	242	256	175	160	124	124	79	87	91	91	113	109	237	235	226	226	112	118	147	158
OIT/WB_49/2018	130.906	33.3542	Oita	191	188	192	188	203	203	85	85	216	243	115	120	210	227	164	158	164	159	110	114	193	193	195	206	236	244	258	258	175	149	124	124	87	96	91	91	114	113	235	233	226	226	118	120	147	158
MYZ/WB_1/2018	131.67	32.5791	Miyazaki	199	195	196	198	203	203	97	95	243	245	106	112	210	227	162	158	164	166	110	110	188	188	195	195	226	226	242	256	172	164	127	124	87	93	87	93	110	117	239	225	229	242	112	112	147	158
MYZ/WB_2/2018	131.67	32.5791	Miyazaki	203	188	188	188	203	221	101	97	216	239	106	124	227	227	158	158	159	166	110	110	188	188	195	195	226	226	242	242	165	162	124	124	87	93	91	91	113	117	232	224	242	242	118	118	147	158
MYZ/WB_3/2019	131.639	32.5807	Miyazaki	203	199	188	188	203	203	85	97	245	245	106	122	210	227	159	159	163	159	116	116	198	180	195	195	226	226	256	256	160	160	127	124	79	87	91	91	114	117	233	246	225	225	112	112	158	158
MYZ/WB_4/2018	131.613	32.5766	Miyazaki	193	188	188	188	203	203	85	95	241	245	106	122	227	227	164	158	154	166	116	127	200	200	195	197	226	226	256	256	165	179	124	124	79	99	91	91	110	110	227	223	229	241	112	112	147	158
MYZ/WB_5/2018	131.587	32.6026	Miyazaki	205	193	188	198	203	203	97	97	245	239	112	124	227	206	156	164	163	166	110	116	180	180	195	195	226	226	242	256	179	160	124	124	87	93	91	89	110	109	237	235	241	241	118	118	147	158
MYZ/WB_6/2018	131.554	32.6355	Miyazaki	197	193	196	198	203	203	85	101	243	247	110	124	210	206	159	156	163	154	110	114	180	180	195	195	226	236	242	256	177	164	122	124	87	93	87	91	114	113	237	239	225	227	118	118	158	158
MYZ/WB_7/2018	131.554	32.6355	Miyazaki	203	203	188	188	203	203	85	101	245	249	106	112	210	227	159	156	163	163	116	116	188	188	195	195	226	236	256	256	164	164	127	124	87	91	87	93	114	114	225	225	240	227	134	118	147	147
MYZ/WB_8/2018	131.554	32.6355	Miyazaki	195	195	196	188	223	204	101	95	243	239	112	124	227	227	159	159	159	166	110	116	186	186	195	195	226	226	242	256	164	164	127	120	87	93	87	93	114	109	237	225	241	241	134	118	158	158
MYZ/WB_9/2014	131.486	32.2263	Miyazaki	191	191	196	188	203	223	85	101	243	245	112	120	227	216	162	158	158	162	110	128	186	186	195	195	238	236	256	258	160	160	124	120	87	87	91	89	110	117	236	232	225	225	122	122	147	158
MYZ/WB_10/2014	131.476	32.2095	Miyazaki	191	191	196	188	203	203	85	95	216	239	104	112	210	210	155	158	162	162	110	110	190	190	195	195	226	230	256	256	165	175	124	124	93	93	87	93	117	117	228	232	227	227	110	122	147	145
MYZ/WB_11/2014	131.476	32.2095	Miyazaki	201	191	196	198	203	203	95	95	249	249	106	112	210	210	155	162	162	141	110	116	198	198	195	197	238	226	242	256	160	160	124	124	79	93	91	93	113	113	232	234	241	241	134	134	147	147
MYZ/WB_12/2014	131.476	32.2095	Miyazaki	201	191	196	198	204	204	85	85	243	239	106	112	210	227	155	158	152	164	110	114	186	186	195	197	244	244	256	258	160	153	124	124	91	91	87	89	113	113	228	232	241	239	110	122	147	147
MYZ/WB_13/2014	131.476	32.2095	Miyazaki	195	195	188	188	203	203	85	85	243	243	120	124	227	212	162	162	162	162	116	114	188	198	195	195	238	226	256	256	172	181	124	124	NA	NA	91	91	114	113	236	237	225	227	110	106	147	158
MYZ/WB_14/2018	131.469	32.2292	Miyazaki	199	188	188	198	203	203	85	85	247	239	106	95	210	227	159	164	154	164	110	114	186	186	195	193	226	226	242	242	179	177	124	120	79	79	87	93	110	119	236	232	229	226	118	124	147	158
MYZ/WB_15/2018	131.469	32.2292	Miyazaki	197	188	196	188	203	203	85	85	247	251	104	104	210	227	164	155	143	164	116	140	198	190	195	195	238	226	256	256	175	164	127	124	79	93	87	93	114	119	232	234	241	230	118	124	147	168
MYZ/WB_16/2018	131.469	32.2292	Miyazaki	199	188	188	198	221	221	85	85	247	249	106	106	227	227	155	155	154	164	129	116	188	188	195	193	238	226	256	256	179	162	124	124	93	91	87	93	110	117	228	232	229	225	112	124	147	168
MYZ/WB_17/2018	131.469	32.2292	Miyazaki	197	188	196	188	203	203	85	85	241	239	104	104	210	227	159	164	154	169	116	138	184	184	195	195	238	240	258	258	175	153	124	111	87	93	93	93	119	117	224	227	242	242	118	124	147	158
MYZ/WB_18/2018	131.469	32.2292	Miyazaki	188	188	188	188	203	221	85	85	247	245	110	106	227	227	155	162	164	157	110	140	188	195	195	197	238	226	256	256	165	160	127	124	79	96	87	91	113	110	235	231	229	242	118	124	147	168
MYZ/WB_19/2018	131.469	32.2292	Miyazaki	193	193	196	188	223	204	85	85	245	251	106	108	210	227	156	164	163	154	140	140	188	190	195	195	238	226	256	256	160	160	124	124	87	93	87	87	117	117	234	230	241	241	126	126	147	158
MYZ/WB_20/2018	131.469	32.2292	Miyazaki	203	199	196	188	203	205	85	85	241	239	106	112	210	227	159	156	163	154	116	114	180	206	195	195	226	226	256	256	160	153	127	127	87	91	87	91	109	119	229	233	241	241	134	124	147	147
MYZ/WB_21/2018	131.469	32.2292	Miyazaki	205	193	188	198	203	223	85	85	247	239	110	95	210	210	156	164	163	143	110	116	188	188	195	195	226	236	242	242	175	170	127	120	89	91	87	93	113	113	237	225	225	241	118	118	147	147
MYZ/WB_22/2018	131.406	32.3542	Miyazaki	199	205	196	188	223	204	127	127	249	251	108	126	210	227	164	164	143	164	116	116	196	196	195	197	238	224	242	256	160	160	124	120	89	96	91	91	113	119	237	229	240	240	128	128	147	147
MYZ/WB_23/2018	131.406	31.6042	Miyazaki	203	188	188	188	203	223	91	91	241	221	117	108	210	210	155	155	164	159	129	114	186	186	195	195	238	238	242	242	177	162	124	124	91	96	91	91	113	109	241	241	242	242	112	112	147	147
MYZ/WB_24/2018	131.406	31.6042	Miyazaki	203	205	188	188	223	223	91	91	241	221	117	108	210	210	156	156	164	159	114	114	186	186	195	195	238	238	242	242	177	164	124	124	87	87	91	91	113	109	243	243	241	241	112	112	147	147
MYZ/WB_25/2018	131.406	31.6042	Miyazaki	203	199	192	188	203	223	85	91	241	221	110	110	227	216	156	164	163	159	129	114	188	188	195	195	238	238	242	256	160	160	127	124	91	91	91	93	113	109	235	243	225	240	112	126	147	147
MYZ/WB_26/2019	131.406	31.6042	Miyazaki	199	193	188	188	223	223	85	85	241	221	110	108	210	227	156	156	159	159	129	114	190	190	195	195	238	238	242	242	177	164	127	124	87	91	91	91	113	109	243	243	241	241	112	126	147	147
MYZ/WB_27/2018	131.392	31.5625	Miyazaki	203	203	192	188	203	223	85	85	247	241	95	95	210	227	156	156	159	159	114	114	186	186	195	195	238	238	256	256	164	164	124	124	87	87	93	93	110	109	235	235	225	227	112	112	147	147
MYZ/WB_28/2019	131.374	31.5941	Miyazaki	203	205	196	196	203	203	85	93	245	251	95	120	210	216	156	156	154	159	114	114	186	186	195	195	238	238	242	242	160	160	124	124	96	96	91	91	110	109	237	237	225	227	112	128	147	147
MYZ/WB_29/2015	131.353	31.4685	Miyazaki	201	201	188	188	203	223	85	91	247	247	95	95	227	225	155	162	158	158	110	114	196	198	195	195	238	238	242	256	160	159	122	124	79	96	91	93	113	110	232	233	240	227	110	116	147	147
MYZ/WB_30/2014	131.353	31.4685	Miyazaki	201	201	196	196	203	223	109	113	239	239	95	112	227	227	155	155	158	162	110	114	196	195	195	195	226	226	256	256	159	159	122	124	91	83	91	93	113	113	224	234	240	227	110	110	147	147
MYZ/WB_31/2014	131.344	31.6944	Miyazaki	203	203	192	188	223	223	85	85	245	251	110	95	210	210	155	162	154	159	110	110	179	179	195	186	238	238	242	242	177	164	127	124	79	79	91	93	108	108	234	234	241	241	112	112	147	147
MYZ/WB_32/2015	131.344	31.6944	Miyazaki	197	201	196	192	203	227	85	101	218	241	95	95	210	227	155	155	158	162	128	128	175	175	195	195	238	240	242	258	160	160	127	124	79	87	91	91	108	110	236	236	225	227	116	126	147	147
MYZ/WB_33/2015	131.344	31.6944	Miyazaki	201	191	196	188	203	203	85	95	245	239	120	97	227	225	155	162	162	166	110	114	179	179	195	195	238	238	242	242	175	160	124	124	93	83	91	93	108	113	235	240	225	240	128	114	147	147
MYZ/WB_34/2018	131.344	31.4792	Miyazaki	199	193	196	188	223	223	85	101	239	239	95	95	227	227	156	156	154	154	110	114	186	190	195	197	238	238	256	256	175	173	122	124	96	96	93	93	113	113	237	237	225	225	112	112	147	145
MYZ/WB_35/2018	131.344	31.4375	Miyazaki	203	203	196	188	203	223	91	93	245	251	95	95	210	210	156	164	159	159	110	110	196	196	195	195	238	238	242	256	160	159	127	124	96	96	93	93	109	117	237	237	225	225	112	128	147	147
MYZ/WB_36/2018	131.344	32.3958	Miyazaki	203	199	196	196	203	221	85	87	216	249	112	112	210	225	159	156	164	166	109	115	198	195	195	197	238	224	256	256	179	162	127	127	91	91	91	93	113	113	235	227	241	241	124	95	147	158
MYZ/WB_37/2018	131.344	32.3958	Miyazaki	197	189	196	188	203	203	85	95	249	249	104	120	210	212	NA	NA	164	166	114	126	188	188	195	197	238	226	242	256	175	177	124	120	91	95	91	91	119	119	236	228	227	243	116	124	147	145
MYZ/WB_38/2018	131.344	32.3958	Miyazaki	195	188	196	188	204	204	85	95	216	241	110	106	210	210	158	158	164	164	114	126	198	198	195	195	238	226	242	256	160	177	127	124	93	81	87	91	110	119	235	227	229	242	112	124	147	160
MYZ/WB_39/2018	131.344	32.3958	Miyazaki	195	188	196	188	203	203	91	95	241	249	112	122	212	212	164	164	164	164	110	110	186	195	195	197	226	226	256	256	160	153	124	124	79	99	91	91	110	109	235	239	225	225	118	110	158	158
MYZ/WB_40/2018	131.344	32.3958	Miyazaki	205	205	188	198	204	204	85	95	247	241	110	110	210	210	159	156	163	163	110	140	196	180	195	195	226	236	256	256	179	170	127	124	89	99	91	91	110	109	237	246	225	241	120	124	147	147
MYZ/WB_41/2018	131.344	32.3958	Miyazaki	203	193	196	200	203	203	85	95	247	249	104	108	210	210	159	164	163	143	116	127	188	180	195	197	226	226	256	256	160	164	127	124	96	96	87	91	114	114	237	235	241	227	112	120	147	147
MYZ/WB_42/2018	131.344	32.3958	Miyazaki	203	205	196	196	203	225	85	85	249	239	95	112	210	227	164	164	163	154	116	114	198	206	195	195	238	226	256	256	179	160	124	111	93	91	87	91	110	117	237	246	229	225	120	124	147	158
MYZ/WB_43/2014	131.328	31.4845	Miyazaki	197	201	188	211	203	203	93	93	239	251	95	97	210	227	162	162	152	158	110	110	196	196	197	199	238	238	242	256	160	160	127	124	96	96	91	93	108	108	236	236	225	225	110	128	147	147
MYZ/WB_44/2014	131.328	31.4845	Miyazaki	197	201	188	188	203	223	85	93	216	239	110	95	210	227	155	155	158	158	111	115	186	186	197	197	238	238	242	256	175	160	122	124	91	96	91	91	113	117	236	234	225	240	110	110	147	147
MYZ/WB_45/2014	131.041	31.8165	Miyazaki	201	191	188	198	203	203	113	115	216	245	110	95	210	227	155	155	152	158	116	114	196	180	206	206	236	236	242	256	177	149	124	124	87	93	91	91	102	102	236	228	240	240	120	95	166	166
MYZ/WB_46/2014	130.97	31.803	Miyazaki	201	191	198	198	223	223	85	101	247	241	95	95	214	214	155	155	158	158	115	115	190	180	195	195	236	244	242	256	160	177	124	124	87	93	91	93	102	102	236	240	240	240	134	134	166	166
MYZ/WB_47/2015	130.97	31.803	Miyazaki	191	191	181	198	225	225	97	97	247	235	110	110	210	210	155	162	159	170	116	114	186	186	186	186	236	244	242	242	179	149	127	124	87	87	91	91	110	102	239	239	225	225	134	134	166	166
MYZ/WB_48/2015	130.97	31.803	Miyazaki	201	191	181	188	225	225	113	127	241	241	110	95	210	210	155	155	158	154	114	128	196	180	195	186	226	230	256	256	160	149	127	127	87	87	91	91	102	102	240	240	225	240	134	134	147	157
MYZ/WB_49/2014	130.935	31.8551	Miyazaki	201	201	188	198	223	223	113	113	216	241	110	95	227	227	155	162	158	158	114	114	196	196	195	197	226	236	242	266	177	155	124	124	79	91	91	91	113	110	236	236	229	225	116	120	157	166
MYZ/WB_50/2018	130.844	32.0625	Miyazaki	189	189	188	188	203	225	85	97	218	218	120	120	210	210	155	155	165	159	110	114	196	186	186	197	226	226	242	242	172	175	122	124	89	95	87	91	110	117	232	241	242	230	104	104	147	160
MYZ/WB_51/2018	130.844	32.0625	Miyazaki	193	189	192	188	203	203	85	97	216	218	112	120	210	227	155	155	154	159	110	116	186	186	186	199	226	236	242	256	172	179	124	124	87	93	87	91	110	117	241	234	243	231	134	104	147	168
MYZ/WB_52/2018	130.844	32.0625	Miyazaki	197	189	196	188	203	203	85	97	245	249	95	120	210	210	164	164	162	154	110	112	196	175	199	206	238	236	242	256	179	151	124	124	91	91	87	91	102	102	228	228	227	243	112	134	147	166
MYZ/WB_53/2018	130.844	32.0625	Miyazaki	191	188	192	188	203	225	101	97	216	241	110	102	210	212	155	155	164	159	116	114	186	180	195	186	226	236	242	270	164	149	127	127	79	87	93	93	110	109	241	246	229	242	134	110	168	168
MYZ/WB_54/2018	130.844	32.0625	Miyazaki	199	188	188	198	203	223	85	97	249	239	104	117	212	212	164	158	143	162	110	114	175	209	195	206	238	244	256	256	175	149	127	124	79	87	91	93	110	110	233	246	229	229	112	124	168	158
MYZ/WB_55/2018	130.844	32.1042	Miyazaki	188	188	188	188	203	203	85	85	216	251	110	117	210	210	155	155	154	154	112	116	180	180	195	195	236	244	242	242	149	153	124	124	87	91	91	93	109	102	233	233	242	242	118	110	147	158
MYZ/WB_56/2018	130.844	32.0625	Miyazaki	203	193	188	198	203	203	85	95	247	251	112	120	210	227	156	164	163	156	110	140	180	180	195	195	238	238	242	242	160	160	124	124	79	99	91	93	110	110	237	235	229	241	134	110	147	168
MYZ/WB_57/2018	130.844	32.1042	Miyazaki	203	193	196	188	204	204	85	95	218	239	117	95	210	227	159	150	154	154	110	138	186	186	195	195	236	244	242	256	160	160	124	124	89	87	91	93	114	123	238	221	225	241	112	124	147	157
KGS/WB_1/2014	131.083	31.5662	Kagoshima	203	201	196	192	223	223	85	93	216	243	117	95	210	210	155	162	158	162	116	128	196	196	195	195	238	240	242	256	160	160	124	124	79	87	91	93	108	113	234	216	241	241	110	110	147	147
KGS/WB_2/2014	131.083	31.5662	Kagoshima	201	201	196	192	223	223	93	89	247	251	95	120	210	210	155	155	158	154	114	128	196	196	197	197	238	226	256	256	175	159	124	124	87	93	93	93	108	113	232	234	241	241	110	110	147	147
KGS/WB_3/2014	131.083	31.5662	Kagoshima	201	201	196	192	203	223	85	93	241	251	95	120	210	210	155	155	158	162	116	114	196	196	195	195	238	226	256	256	159	159	124	124	79	87	91	91	110	117	232	216	240	240	110	110	147	147
KGS/WB_4/2014	131.083	31.5662	Kagoshima	203	201	196	192	223	223	85	127	216	251	117	95	210	210	155	155	158	162	128	128	196	196	195	195	238	226	242	256	160	159	124	124	91	96	91	91	113	117	236	234	240	240	110	110	147	147
KGS/WB_5/2014	131.056	31.5319	Kagoshima	201	201	196	192	223	223	113	115	216	216	95	95	210	210	162	162	154	154	116	114	196	196	197	197	238	238	242	256	177	159	124	124	87	91	91	93	108	110	232	232	240	240	110	110	147	147
KGS/WB_6/2014	131.047	31.5852	Kagoshima	201	201	192	192	203	227	85	85	251	251	95	95	210	210	162	158	158	158	110	116	196	196	195	195	238	238	242	242	175	177	124	124	91	91	91	91	108	117	234	234	241	241	110	110	147	147
KGS/WB_7/2014	130.345	31.7153	Kagoshima	201	191	196	196	203	225	85	97	216	241	110	110	210	204	162	158	162	162	114	128	175	175	195	195	238	236	242	242	172	181	124	124	79	87	91	91	102	115	232	240	229	227	106	117	147	160
KGS/WB_8/2015	130.297	31.7204	Kagoshima	201	191	196	181	203	223	85	85	216	216	117	102	210	204	162	158	158	162	110	114	188	175	197	197	238	226	242	242	181	149	124	124	79	91	91	91	114	117	243	243	227	227	106	106	166	166
KGS/WB_9/2015	130.297	31.7204	Kagoshima	191	191	196	188	223	223	101	95	216	216	110	120	204	204	162	158	162	160	110	114	188	180	195	195	226	245	242	242	149	149	127	124	91	96	91	91	117	102	244	239	227	227	116	106	149	149
KGS/WB_10/2014	130.289	31.733	Kagoshima	201	191	196	181	203	223	125	113	218	241	120	120	210	212	158	158	158	158	114	126	175	175	195	197	226	226	242	266	179	181	124	124	87	87	91	91	110	110	236	240	229	240	116	106	147	166
KGS/WB_11/2014	130.26	31.7276	Kagoshima	201	191	196	181	203	203	101	97	247	241	104	112	210	227	155	155	162	162	110	114	175	175	195	197	238	238	242	270	172	149	124	124	91	91	91	91	110	110	228	240	227	227	134	134	147	149
KGS/WB_12/2014	130.26	31.7276	Kagoshima	201	201	196	181	203	203	101	97	247	241	120	120	227	212	155	158	158	162	110	126	175	175	195	197	238	238	256	270	172	175	124	124	93	96	93	93	110	102	228	240	240	227	134	116	147	160
KGS/WB_13/2015	130.219	31.7521	Kagoshima	201	201	181	181	203	223	101	95	247	247	110	110	227	227	162	162	162	160	114	126	175	175	197	197	238	238	256	264	149	149	124	124	87	91	91	91	110	110	228	235	229	240	116	106	147	147
*Loci which excluded from the further analysis
[truncated: 14 more columns]

## Sheet: Supplementary Data 4
Supplementary Data 4 - List of 30 microsatellite markers.
Locus	Forward primer	Reverse Primer	Chromosome	Allele size range (bp)
S0155	TGTTCTCTGTTTCTCCTCTGTTTG	AAAGTGGAAAGAGTCAATGGCTAT	1	140-170
Sw1828	AATGCATTGTCTTCATTCAACC	TTAACCGGGGCACTTGTG	1	79-108
Sw240	AGAAATTAGTGCCTCAAATTGG	AAACCATTAAGTCCCTAGCAAA	2	90-128
S0226	GCACTTTTAACTTTCATGATACTCC	GGTTAAACTTTTNCCCCAATACA	2	181-206
Sw72	ATCAGAACAGTGCGCCGT	TTTGAAAATGGGGTGTTTCC	3	87-114
S0002	GAAGCCAAAGAGACAACTGC	GTTCTTTACCCACTGAGCCA	3	179-223
S0097	GACCTATCTAATGTCATTATAGT	TTCCTCCTAGAGTTGACAAACTT	4	204-246
S0005	TCCTTCCCTCCTGGTAACTA	GCACTTCCTGATTCTGGGTA	5	192-235
IGF1	GCTTGGATGGACCATGTTG	CATATTTTTCTGCATAACTTGAACCT	5	181-208
S0228	GGCATAGGCTGGCAGCAACA	AGCCCACCTCATCTTATCTACACT	6	222-245
Sw122	TTGTCTTTTTATTTTGCTTTTGG	CAAAAAAGGCAAAAGATTGACA	6	111-135
Sw2406	AATGTCACCTTTAAGACGTGGG	AATGCGAAACTCCTGAATTAGC	6	223-249
Sw1067	TGCTGGCCAGTGACTCTG	CCGGGGGATTAAACAAAAAG	6	143-183
Sw632	TGGGTTGAAAGATTTCCCAA	GGAGTCAGTACTTTGGCTTGA	7	145-168
S0101	GAATGCAAAGAGTTCAGTGTAGG	GTCTCCCTCACACTTACCGCAG	7	189-231
Sw2410	ATTTGCCCCCAAGGTATTTC	CAGGGTGTGGAGGGTAGAAG	8	95-170
S0178	TAGCCTGGGAACCTCCACACGCTG	GGCACCAGGAATCTGCAATCCAGT	8	105-140
Sw911	CTCAGTTCTTTGGGACTGAACC	CATCTGTGGAAAAAAAAAGCC	9	142-178
Sw830	AAGTACCATGGAGAGGGAAATG	ACATGGTTCCAAAGACCTGTG	10	166-194
Sw2008	CAGGCCAGAGTAGCGTGC	CAGTCCTCCCAAAAATAACATG	11	85-96
S0090	CCAAGACTGCCTTGTAGGTGAATA	GCTATCAAGTATTGTACCATTAGG	12	227-250
S0143	ACTCACAGCTTGTCCTGGGTGT	CAGTCAGCAGGCTGACAAAAAC	12	150-173
Swr1941	AGAAAGCAATTTGATTTGCATAATC	ACAAGGACCTACTGTATAGCACAGG	13	200-218
S0068	AGTGGTCTCTCTCCCTCTTGCT	CCTTCAACCTTTGAGCAAGAAC	13	210-254
Sw857	TGAGAGGTCAGTTACAGAAGACC	GATCCTCCTCCAAATCCCAT	14	143-159
S0355	TCTGGCTCCTACACTCCTTCTTGATG	TTGGGTGGGTGCTGAAAAATAGGA	15	242-270
Sw936	TCTGGAGCTAGCATAAGTGCC	GTGCAAGTACACATGCAGGG	15	97-147
S0026	AACCTTCCCTTCCCAATCAC	CACAGACTGCTTTTTACTCC	16	83-129
Sw24	CTTTGGGTGGAGTGTGTGC	ATCCAAATGCTGCAAGCG	17	91-128
S0218	GTGTAGGCTGGCGGTTGT	CCCTGAAACCTAAAGCAAAG	X	163-209
